# Supplementary material for: The effect of DNA polymorphisms and natural variation on crossover hotspot activity in Arabidopsis hybrids
Source: Nat Commun. 2023 Jan 3;14:33. doi: 10.1038/s41467-022-35722-3 (PMC9810609; doi:10.1038/s41467-022-35722-3)
Supplement: Supplementary file 4 — Supplementary Data 1 [file 41467_2022_35722_MOESM4_ESM.xlsx]

## Sheet: Supplementary Data
Seed scoring raw data.
Genotype	Plant ID	Number of red recombinants	Number of green recombinants	Total number of recombinants	Total number of seeds	Crossover frequency (cM)
Col × Col-BB	1	1	2	3	2474	0.121
	2	5	6	11	2959	0.372
	3	3	4	7	4392	0.159
	4	5	3	8	4666	0.171
	5	4	2	6	3357	0.179
	6	6	3	9	4145	0.217
	7	2	4	6	2940	0.204
	8	2	3	5	3611	0.138
	9	6	6	12	3256	0.369
	10	4	3	7	3370	0.208
	11	2	1	3	2883	0.104
		40	37	77	38053	0.202
Col × Col-BT	1	5	7	12	4152	0.289
	2	5	2	7	4257	0.164
	3	4	2	6	4596	0.131
	4	4	11	15	6243	0.24
	5	9	2	11	4611	0.239
	6	1	2	3	2509	0.12
	7	2	2	4	3954	0.101
	8	2	2	4	4348	0.092
	9	4	0	4	2247	0.178
		36	30	66	36917	0.179
Col × Col-TG	1	1	0	1	8321	0.012
	2	0	0	0	3191	0
	3	0	1	1	4451	0.022
	4	0	0	0	5039	0
	5	0	0	0	4429	0
		1	1	2	25431	0.008
Col × Col-BF	1	4	7	11	6528	0.169
	2	4	4	8	2183	0.366
	3	7	7	14	7680	0.182
	4	5	5	10	7683	0.13
	5	1	3	4	4235	0.094
	6	1	5	6	4336	0.138
	7	1	2	3	2386	0.126
	8	2	2	4	2832	0.141
	9	5	1	6	2046	0.293
	10	1	1	2	2310	0.087
	11	3	3	6	1973	0.304
		34	40	74	44192	0.167
Col × Col-ChP	1	5	6	11	7120	0.154
	2	8	6	14	7250	0.193
	3	8	5	13	4840	0.269
	4	10	11	21	6876	0.305
	5	8	5	13	6308	0.206
	6	4	4	8	3046	0.263
	7	3	3	6	2601	0.231
	8	2	4	6	3599	0.167
	9	6	4	10	4561	0.219
	10	3	5	8	3290	0.243
	11	13	13	26	9054	0.287
	12	21	15	36	10674	0.337
	13	8	12	20	8537	0.234
	14	10	13	23	9252	0.249
	15	18	12	30	12780	0.235
		127	118	245	99788	0.246
Ct × Col-BB	1	5	9	14	3908	0.358
	2	15	2	17	2255	0.754
	3	6	4	10	8893	0.112
	4	2	2	4	3194	0.125
	5	3	3	6	3469	0.173
	6	4	3	7	3171	0.221
	7	5	3	8	2739	0.292
	8	1	5	6	2242	0.268
		41	31	72	29871	0.241
Ct × Col-BT	1	5	4	9	9222	0.098
	2	5	0	5	5756	0.087
	3	1	1	2	3171	0.063
	4	2	2	4	3660	0.109
	5	2	4	6	5521	0.109
	6	6	3	9	8916	0.101
	7	4	3	7	7727	0.091
		25	17	42	43973	0.096
Ct × Col-TG	1	0	0	0	5066	0
	2	1	1	2	3453	0.058
	3	1	1	2	6172	0.032
		2	2	4	14691	0.027
Ct × Col-BF	1	5	6	11	4209	0.261
	2	1	3	4	2427	0.165
	3	3	1	4	2838	0.141
	4	1	5	6	5019	0.12
		10	15	25	14493	0.172
Ct × Col-ChP	1	3	4	7	1584	0.442
	2	2	5	7	1510	0.464
	3	1	4	5	1129	0.443
	4	2	1	3	1705	0.176
	5	4	5	9	2326	0.387
	6	1	4	5	1580	0.316
	7	4	5	9	2166	0.416
		17	28	45	12000	0.375
Ler × Col-BB	1	0	1	1	4209	0.024
	2	5	5	10	3966	0.252
	3	2	5	7	4643	0.151
	4	2	4	6	2577	0.233
	5	4	0	4	5373	0.074
	6	0	3	3	2579	0.116
	7	2	2	4	2994	0.134
	8	5	2	7	3011	0.232
	9	4	2	6	3358	0.179
	10	10	5	15	5536	0.271
	11	4	2	6	2876	0.209
		38	31	69	41122	0.168
Ler × Col-BT	1	5	5	10	8119	0.123
	2	3	3	6	8450	0.071
	3	5	9	14	4478	0.313
	4	2	2	4	3822	0.105
	5	4	6	10	6403	0.156
	6	1	0	1	2815	0.036
	7	3	5	8	4092	0.196
	8	2	1	3	2001	0.15
	9	4	3	7	5329	0.131
	10	0	2	2	2778	0.072
	11	2	1	3	2462	0.122
	12	2	1	3	2295	0.131
	13	1	1	2	2437	0.082
	14	2	4	6	2101	0.286
	15	2	2	4	2543	0.157
	16	3	3	6	2893	0.207
	17	2	5	7	4051	0.173
	18	1	5	6	2615	0.229
	19	3	0	3	4235	0.071
	20	8	4	12	5334	0.225
		55	62	117	79253	0.148
Ler × Col-TG	1	1	0	1	4375	0.023
	2	1	0	1	2636	0.038
	3	0	0	0	3482	0
	4	0	1	1	1653	0.06
	5	1	1	2	6634	0.03
		3	2	5	18780	0.027
Ler × Col-BF	1	3	2	5	4301	0.116
	2	1	4	5	2870	0.174
	3	0	1	1	3153	0.032
	4	1	0	1	2725	0.037
	5	2	2	4	2045	0.196
	6	1	2	3	3004	0.1
	7	1	0	1	1559	0.064
	8	1	0	1	2356	0.042
		10	11	21	22013	0.095
Ler × Col-ChP	1	11	6	17	2285	0.744
	2	3	2	5	2380	0.21
	3	17	5	22	5303	0.415
	4	6	3	9	1862	0.483
	5	17	29	46	9916	0.464
	6	11	7	18	4773	0.377
	7	20	18	38	7875	0.483
	8	11	9	20	4571	0.438
	9	8	9	17	3486	0.488
	10	9	11	20	4126	0.485
	11	9	9	18	4096	0.439
	12	4	4	8	3416	0.234
	13	3	3	6	1765	0.34
	14	2	2	4	1595	0.251
	15	3	5	8	1913	0.418
	16	5	3	8	1403	0.57
	17	11	6	17	3766	0.451
		150	131	281	64531	0.435
Col × Col-ChP (control Fig.2B)	1	9	9	18	6688	0.269
	2	20	20	40	13085	0.306
	3	9	11	20	6299	0.318
	4	17	14	31	10340	0.3
	5	5	13	18	6302	0.286
	6	14	11	25	8728	0.286
	7	5	6	11	4118	0.267
	8	22	27	49	15966	0.307
		101	111	212	71526	0.296
Col-ChP × Col-ΨChP	1	12	10	22	7789	0.282
	2	9	7	16	5971	0.268
	3	11	13	24	7932	0.303
	4	6	6	12	3712	0.323
	5	5	5	10	5120	0.195
	6	5	5	10	5477	0.183
	7	6	14	20	9549	0.209
	8	14	12	26	10229	0.254
	9	10	11	21	7610	0.276
	10	15	8	23	9846	0.234
	11	11	13	24	10316	0.233
	12	8	9	17	7259	0.234
	13	5	8	13	7273	0.179
	14	7	7	14	7273	0.192
		124	128	252	105356	0.239
Col-ChP × Eri	1	8	2	10	2767	0.361
	2	11	12	23	6506	0.354
	3	5	6	11	2132	0.516
	4	3	5	8	2733	0.293
	5	19	19	38	6029	0.63
	6	7	9	16	4254	0.376
	7	13	11	24	4330	0.554
	8	6	9	15	3965	0.378
	9	9	5	14	2403	0.583
	10	13	10	23	4551	0.505
		94	88	182	39670	0.459
Col-ChP × An	1	10	14	24	5708	0.42
	2	12	9	21	5401	0.389
	3	12	13	25	5802	0.431
	4	11	6	17	4458	0.381
	5	12	9	21	3930	0.534
	6	10	7	17	4351	0.391
	7	5	5	10	2693	0.371
		72	63	135	32343	0.417
Col-ChP × Sha	1	12	14	26	3881	0.67
	2	10	9	19	2681	0.709
	3	4	3	7	2401	0.292
	4	10	7	17	2951	0.576
	5	6	5	11	2222	0.495
	6	5	3	8	1966	0.407
	7	5	0	5	1724	0.29
	8	3	3	6	1828	0.328
	9	2	5	7	1518	0.461
		57	49	106	21172	0.501
Col-ChP × Cvi	1	11	11	22	5868	0.375
	2	6	14	20	5355	0.373
	3	13	15	28	5603	0.5
	4	9	7	16	6286	0.255
	5	13	13	26	6527	0.398
	6	8	12	20	6014	0.333
	7	1	4	5	3756	0.133
	8	3	6	9	3412	0.264
	9	7	9	16	3823	0.419
	10	13	11	24	6097	0.394
		84	102	186	52741	0.353
Col-ChP × Kyo	1	13	11	24	4393	0.546
	2	15	7	22	6101	0.361
	3	7	10	17	3213	0.529
	4	13	11	24	4304	0.558
	5	10	7	17	3041	0.559
	6	10	18	28	3698	0.757
	7	12	9	21	2809	0.748
	8	8	9	17	2972	0.572
	9	5	8	13	3184	0.408
	10	14	9	23	4134	0.556
	11	17	9	26	5256	0.495
		124	108	232	43105	0.538
Col-ChP × C24	1	10	7	17	5732	0.297
	2	5	5	10	5130	0.195
	3	7	5	12	5501	0.218
	4	4	8	12	3370	0.356
	5	2	4	6	3980	0.151
	6	7	4	11	6273	0.175
	7	5	6	11	5490	0.2
	8	9	7	16	6478	0.247
		49	46	95	41954	0.226
Col-BT × Eri	1	2	3	5	3750	0.133
	2	4	3	7	4043	0.173
	3	3	6	9	5215	0.173
	4	5	2	7	4158	0.168
	5	3	1	4	2614	0.153
	6	4	5	9	4620	0.195
	7	5	2	7	3750	0.187
	8	4	2	6	4043	0.148
	9	2	5	7	5224	0.134
	10	3	1	4	2614	0.153
		35	30	65	40031	0.162
Col-BT × An	1	1	1	2	2857	0.07
	2	1	4	5	2345	0.213
	3	3	3	6	2530	0.237
	4	1	2	3	3847	0.078
	5	3	1	4	2538	0.158
	6	4	3	7	4355	0.161
	7	3	3	6	2643	0.227
	8	3	1	4	4000	0.1
	9	2	2	4	4806	0.083
		21	20	41	29921	0.137
Col-BT × Sha	1	5	1	6	4190	0.143
	2	3	3	6	5282	0.114
	3	3	2	5	5305	0.094
	4	3	4	7	5789	0.121
	5	3	2	5	5519	0.091
	6	1	1	2	2348	0.085
	7	7	4	11	8489	0.13
	8	4	6	10	8157	0.123
	9	3	1	4	4170	0.096
	10	3	3	6	5275	0.114
	11	2	3	5	5305	0.094
		37	30	67	59829	0.112
Col-BT × Cvi	1	2	3	5	4823	0.104
	2	1	3	4	2197	0.182
	3	5	4	9	4761	0.189
	4	0	2	2	2153	0.093
	5	4	7	11	5271	0.209
	6	3	4	7	4567	0.153
	7	3	3	6	4887	0.123
	8	1	2	3	1947	0.154
	9	3	2	5	3972	0.126
	10	2	2	4	3070	0.13
		24	32	56	37648	0.149
Col-BT × Kyo	1	0	0	0	3611	0
	2	0	1	1	2449	0.041
	3	2	3	5	3906	0.128
	4	0	2	2	1397	0.143
	5	2	2	4	1576	0.254
	6	0	2	2	1816	0.11
	7	6	3	9	7356	0.122
	8	5	1	6	5671	0.106
	9	6	5	11	7114	0.155
	10	0	5	5	4713	0.106
		21	24	45	39609	0.114
Col-BT × C24	1	12	5	17	10070	0.169
	2	9	4	13	8681	0.15
	3	2	3	5	7886	0.063
	4	7	6	13	10386	0.125
	5	3	3	6	5940	0.101
	6	3	4	7	7401	0.095
		36	25	61	50364	0.121
Col-ChP × Ler (Fig. 3E)	1	10	9	19	5237	0.363
	2	7	7	14	3753	0.373
	3	7	10	17	4700	0.362
	4	10	8	18	5913	0.304
	5	17	8	25	6658	0.375
		51	42	93	26261	0.354
Col-ChP × LerΔ#24	1	4	3	7	3646	0.192
	2	9	9	18	9909	0.182
	3	17	11	28	12850	0.218
	4	8	10	18	10354	0.174
	5	14	15	29	14406	0.201
	6	12	19	31	17720	0.175
	7	11	14	25	14922	0.168
	8	8	7	15	6558	0.229
	9	9	4	13	5882	0.221
	10	6	12	18	12152	0.148
	11	20	19	39	18087	0.216
		118	123	241	126486	0.191
Col-ChP × LerΔ#76	1	8	8	16	8784	0.182
	2	4	7	11	5262	0.209
	3	10	4	14	6858	0.204
	4	6	2	8	6499	0.123
	5	3	4	7	3912	0.179
	6	6	8	14	8291	0.169
	7	2	5	7	5695	0.123
	8	4	2	6	3475	0.173
	9	5	4	9	5764	0.156
	10	7	7	14	7679	0.182
	11	4	5	9	6072	0.148
		59	56	115	68291	0.168
Col-ChPmsh2 × Colmsh2	1	15	15	30	11298	0.266
	2	16	21	37	10828	0.342
	3	8	11	19	6405	0.297
	4	11	13	24	6952	0.345
	5	8	5	13	5548	0.234
	6	11	10	21	7028	0.299
	7	3	2	5	3670	0.136
	8	9	8	17	7653	0.222
	9	11	3	14	5505	0.254
	10	5	5	10	3638	0.275
	11	5	4	9	4738	0.19
	12	9	4	13	5175	0.251
	13	4	7	11	5259	0.209
	14	4	7	11	3748	0.293
		119	115	234	87445	0.268
Col-ChPmsh2 × Lermsh2	1	5	11	16	7551	0.212
	2	4	11	15	6289	0.239
	3	6	3	9	2701	0.333
	4	0	1	1	1559	0.064
	5	3	9	12	6211	0.193
	6	20	25	45	11584	0.388
	7	6	5	11	5366	0.205
	8	2	1	3	3905	0.077
	9	3	14	17	7142	0.238
	10	4	7	11	2423	0.454
	11	12	7	19	8596	0.221
	12	2	3	5	4895	0.102
	13	4	13	17	8287	0.205
	14	4	3	7	3340	0.21
	15	1	5	6	4164	0.144
	16	10	6	16	8181	0.196
	17	3	8	11	3598	0.306
	18	4	4	8	6374	0.126
	19	9	7	16	6634	0.241
	20	3	4	7	5707	0.123
	21	9	10	19	6941	0.274
	22	2	1	3	2717	0.11
	23	3	2	5	3347	0.149
	24	1	1	2	2355	0.085
	25	5	7	12	4506	0.266
	26	3	4	7	5630	0.124
		128	172	300	140003	0.214
Col-ChP× HEI10-OE	1	6	2	8	3886	0.206
	2	6	2	8	3394	0.236
	3	7	2	9	3621	0.249
	4	13	6	19	3236	0.587
	5	6	5	11	2568	0.428
	6	1	2	3	2562	0.117
	7	5	2	7	2872	0.244
	8	8	4	12	3942	0.304
		52	25	77	26081	0.295
HEI10-OE-ChP× Ler	1	6	8	14	2612	0.536
	2	6	3	9	3124	0.288
	3	5	5	10	3062	0.327
	4	8	9	17	4470	0.38
	5	16	6	22	3883	0.567
	6	9	14	23	4811	0.478
	7	6	3	9	1649	0.546
	8	3	11	14	2813	0.498
	9	6	7	13	2984	0.436
	10	4	8	12	3061	0.392
	11	0	9	9	2199	0.409
	12	14	19	33	9316	0.354
	13	12	9	21	5355	0.392
		95	111	206	49339	0.418
Col-BTmsh2 × Colmsh2	1	7	7	14	8621	0.162
	2	8	7	15	7119	0.211
	3	2	6	8	7743	0.103
	4	4	3	7	4182	0.167
	5	5	4	9	6098	0.148
	6	4	3	7	3390	0.206
	7	1	5	6	3906	0.154
	8	3	6	9	3196	0.282
	9	7	6	13	6566	0.198
	10	6	3	9	3700	0.243
	11	4	7	11	5754	0.191
		51	57	108	60275	0.179
Col-BTmsh2 × Lermsh2	1	5	12	17	6075	0.28
	2	11	13	24	10803	0.222
	3	3	9	12	7649	0.157
	4	13	9	22	11164	0.197
	5	11	13	24	9782	0.245
	6	10	11	21	11558	0.182
	7	10	13	23	9973	0.231
	8	9	17	26	12018	0.216
		72	97	169	79022	0.214
Col-BT× HEI10-OE	1	9	13	22	4907	0.448
	2	14	13	27	7873	0.343
	3	6	1	7	1475	0.475
	4	5	6	11	4459	0.247
	5	9	7	16	4556	0.351
	6	3	5	8	3426	0.234
	7	7	5	12	2858	0.42
	8	7	10	17	5100	0.333
	9	14	14	28	6611	0.424
		74	74	148	41265	0.359
HEI10-OE-BT× Ler	1	14	14	28	7797	0.359
	2	8	6	14	2886	0.485
	3	9	14	23	8173	0.281
	4	12	15	27	7172	0.376
	5	3	6	9	2712	0.332
	6	7	10	17	5358	0.317
	7	15	7	22	6438	0.342
	8	11	15	26	5359	0.485
	9	13	15	28	8428	0.332
	10	5	10	15	4640	0.323
		97	112	209	58963	0.354
Col-ChP × Col (Fig. 6C)	1	3	4	7	3162	0.221
	2	2	3	5	2495	0.2
	3	3	2	5	2174	0.23
	4	6	4	10	2573	0.389
	5	2	2	4	3431	0.117
	6	4	3	7	2060	0.34
	7	3	4	7	2999	0.233
	8	6	0	6	1686	0.356
	9	4	8	12	4254	0.282
	10	0	8	8	3347	0.239
	11	3	6	9	3237	0.278
	12	6	7	13	5232	0.248
		42	51	93	36650	0.254
Col-ChP × Ler (Fig. 6C)	1	4	7	11	2569	0.428
	2	6	6	12	2760	0.435
	3	5	8	13	3310	0.393
	4	6	9	15	2758	0.544
	5	4	9	13	3710	0.35
	6	4	5	9	3034	0.297
	7	2	3	5	1793	0.279
		31	47	78	19934	0.391
Col-ChP × R2_1-1	1	4	7	11	2351	0.468
	2	9	6	15	2508	0.598
	3	12	9	21	4184	0.502
	4	6	5	11	2571	0.428
	5	5	6	11	1884	0.584
	6	7	9	16	3392	0.472
	7	5	4	9	1792	0.502
	8	4	8	12	2776	0.432
	9	7	4	11	2062	0.533
		59	58	117	23520	0.497
Col-ChP × R2_1-4	1	12	12	24	3009	0.798
	2	7	6	13	2085	0.624
	3	4	7	11	2112	0.521
	4	12	11	23	3701	0.621
	5	12	9	21	2606	0.806
	6	10	9	19	4127	0.46
	7	7	8	15	2776	0.54
	8	6	8	14	3942	0.355
		70	70	140	24358	0.575
Col-ChP × R2_1-6	1	13	15	28	5253	0.533
	2	8	10	18	3596	0.501
	3	9	9	18	3484	0.517
	4	13	11	24	4365	0.55
	5	7	8	15	2854	0.526
	6	13	10	23	4985	0.461
	7	10	11	21	4337	0.484
	8	11	9	20	4006	0.499
		84	83	167	32880	0.508
Col-ChP × R2_2-31	1	3	7	10	3096	0.323
	2	1	5	6	1758	0.341
	3	12	16	28	4930	0.568
	4	10	5	15	3511	0.427
	5	10	6	16	4767	0.336
	6	12	12	24	5813	0.413
	7	6	6	12	3795	0.316
	8	13	8	21	4665	0.45
		67	65	132	32335	0.408
Col-ChP × R2_2-33	1	3	3	6	1469	0.408
	2	6	5	11	1649	0.667
	3	5	5	10	1946	0.514
	4	2	3	5	2169	0.231
	5	3	3	6	1685	0.356
	6	12	8	20	3749	0.533
	7	4	7	11	1637	0.672
		35	34	69	14304	0.482
Col-ChP × R2_2-37	1	5	11	16	3176	0.504
	2	0	7	7	1186	0.59
	3	8	17	25	4880	0.512
	4	7	5	12	4010	0.299
	5	1	7	8	2880	0.278
	6	13	7	20	3713	0.539
	7	4	6	10	4622	0.216
	8	4	7	11	3597	0.306
		42	67	109	28064	0.388
Col-ChP × R2_2-36	1	6	4	10	2212	0.452
	2	4	4	8	2520	0.317
	3	1	5	6	2375	0.253
	4	10	14	24	5574	0.431
	5	10	8	18	4546	0.396
	6	9	12	21	3531	0.595
	7	3	2	5	2858	0.175
	8	8	7	15	2511	0.597
		51	56	107	26127	0.41
Col-ChP × R2_2-28	1	7	3	10	3434	0.291
	2	3	2	5	2383	0.21
	3	6	6	12	3529	0.34
	4	2	4	6	3004	0.2
	5	1	4	5	1009	0.496
	6	5	6	11	4088	0.269
	7	4	9	13	2687	0.484
	8	4	4	8	3389	0.236
		32	38	70	23523	0.298
Col-ChPmsh2 × R2_1-1msh2	1	4	4	8	2258	0.354
	2	8	9	17	4367	0.389
	3	1	4	5	2073	0.241
	4	7	5	12	3624	0.331
	5	2	6	8	3346	0.239
	6	3	10	13	4422	0.294
		25	38	63	20090	0.314
Col-ChPmsh2 × R2_1-4msh2	1	1	7	8	3622	0.221
	2	3	5	8	2419	0.331
	3	3	4	7	3095	0.226
	4	0	3	3	1630	0.184
	5	1	1	2	1168	0.171
	6	6	4	10	1961	0.51
	7	2	3	5	3324	0.15
	8	6	4	10	3204	0.312
		22	31	53	20423	0.26
Col-ChPmsh2 × R2_2-31msh2	1	2	2	4	2455	0.163
	2	1	2	3	1657	0.181
	3	0	2	2	1647	0.121
	4	4	4	8	1653	0.484
	5	4	7	11	4562	0.241
	6	0	1	1	1079	0.093
	7	3	1	4	1735	0.231
		14	19	33	14788	0.223
Col-ChPmsh2 × R2_2-33msh2	1	4	4	8	1669	0.479
	2	0	5	5	1155	0.433
	3	3	2	5	729	0.686
	4	0	2	2	1215	0.165
	5	1	4	5	1928	0.259
	6	1	1	2	1151	0.174
	7	0	1	1	1680	0.06
	8	2	2	4	1966	0.203
		11	21	32	11493	0.278
Col-ChPmsh2 × R2_2-28msh2	1	1	7	8	2642	0.303
	2	0	3	3	1602	0.187
	3	3	2	5	2150	0.233
	4	0	1	1	1789	0.056
	5	3	5	8	2643	0.303
	6	1	3	4	1093	0.366
		8	21	29	11919	0.243
Col-ChP × Ler	1	15	17	32	8559	0.374
	2	19	20	39	13040	0.299
	3	8	12	20	4812	0.416
	4	10	15	25	6557	0.381
	5	14	17	31	8062	0.385
	6	9	8	17	6279	0.271
	7	10	15	25	8107	0.308
		85	104	189	55416	0.341
R2_1 × Ler	1	1	3	4	3143	0.127
	2	4	7	11	3845	0.286
	3	3	5	8	3925	0.204
	4	15	7	22	4016	0.548
	5	2	3	5	2565	0.195
	6	4	6	10	2970	0.337
	7	0	2	2	3772	0.053
	8	1	2	3	5630	0.053
	9	1	2	3	1627	0.184
	10	11	12	23	11581	0.199
	11	8	9	17	11637	0.146
	12	4	5	9	3972	0.227
		54	63	117	58683	0.199
R2_1 msh2 × Ler msh2	1	8	11	19	6682	0.284
	2	14	16	30	8729	0.344
	3	15	12	27	6916	0.39
	4	17	21	38	10511	0.362
	5	4	5	9	4111	0.219
	6	7	9	16	6609	0.242
	7	3	7	10	4766	0.21
	8	9	8	17	4935	0.344
	9	19	18	37	11149	0.332
	10	16	14	30	10181	0.295
		112	121	233	74589	0.312
