# Supplementary material for: The effect of DNA polymorphisms and natural variation on crossover hotspot activity in Arabidopsis hybrids
Source: Nat Commun. 2023 Jan 3;14:33. doi: 10.1038/s41467-022-35722-3 (PMC9810609; doi:10.1038/s41467-022-35722-3)
Supplement: Supplementary file 6 — Source Data [file 41467_2022_35722_MOESM6_ESM.xlsx]

## Sheet: Figure 1a
Chr 3 coordinate	COs in section	COs in ESILs section	CO rate (cM/Mb)
20000	0		0
40000	2		2.60417
60000	0		0
80000	1	0	1.30208
100000	1	1	1.30208
120000	2	2	2.60417
140000	2	2	2.60417
160000	0	0	0
180000	4		5.20833
200000	4		5.20833
220000	2		2.60417
240000	0		0
260000	1		1.30208
280000	2		2.60417
300000	1		1.30208
320000	4		5.20833
340000	6		7.8125
360000	3		3.90625
380000	1		1.30208
400000	1		1.30208
420000	6		7.8125
440000	1		1.30208
460000	0		0
480000	0		0
500000	1		1.30208
520000	1		1.30208
540000	2		2.60417
560000	0		0
580000	2		2.60417
600000	3		3.90625
620000	3		3.90625
640000	8		10.4167
660000	4		5.20833
680000	3		3.90625
700000	1		1.30208
720000	0		0
740000	0		0
760000	0		0
780000	1		1.30208
800000	0		0
820000	3		3.90625
840000	4		5.20833
860000	7		9.11458
880000	3		3.90625
900000	9		11.7188
920000	5		6.51042
940000	0		0
960000	5		6.51042
980000	0		0
1000000	1		1.30208
1020000	4		5.20833
1040000	6		7.8125
1060000	6		7.8125
1080000	4		5.20833
1100000	6		7.8125
1120000	5		6.51042
1140000	3		3.90625
1160000	2		2.60417
1180000	8		10.4167
1200000	0		0
1220000	1		1.30208
1240000	6		7.8125
1260000	2		2.60417
1280000	5		6.51042
1300000	2		2.60417
1320000	4		5.20833
1340000	4		5.20833
1360000	10		13.0208
1380000	1		1.30208
1400000	2		2.60417
1420000	0		0
1440000	2		2.60417
1460000	13		16.9271
1480000	4		5.20833
1500000	3		3.90625
1520000	3		3.90625
1540000	1		1.30208
1560000	4		5.20833
1580000	7		9.11458
1600000	5		6.51042
1620000	2		2.60417
1640000	2		2.60417
1660000	2		2.60417
1680000	1		1.30208
1700000	1		1.30208
1720000	2		2.60417
1740000	3		3.90625
1760000	4		5.20833
1780000	2		2.60417
1800000	2		2.60417
1820000	2		2.60417
1840000	7		9.11458
1860000	6		7.8125
1880000	3		3.90625
1900000	0		0
1920000	2		2.60417
1940000	3		3.90625
1960000	1		1.30208
1980000	1		1.30208
2000000	2		2.60417
2020000	2		2.60417
2040000	1		1.30208
2060000	1		1.30208
2080000	0		0
2100000	1		1.30208
2120000	0		0
2140000	4		5.20833
2160000	5		6.51042
2180000	3		3.90625
2200000	1		1.30208
2220000	2		2.60417
2240000	1		1.30208
2260000	0		0
2280000	0		0
2300000	0		0
2320000	2		2.60417
2340000	3		3.90625
2360000	5		6.51042
2380000	6		7.8125
2400000	3		3.90625
2420000	2		2.60417
2440000	2		2.60417
2460000	2		2.60417
2480000	0		0
2500000	4		5.20833
2520000	3		3.90625
2540000	2		2.60417
2560000	4		5.20833
2580000	2		2.60417
2600000	3		3.90625
2620000	2		2.60417
2640000	1		1.30208
2660000	2		2.60417
2680000	2		2.60417
2700000	2		2.60417
2720000	0		0
2740000	0		0
2760000	0		0
2780000	1		1.30208
2800000	0		0
2820000	0		0
2840000	4		5.20833
2860000	5		6.51042
2880000	2		2.60417
2900000	7		9.11458
2920000	0		0
2940000	0		0
2960000	2		2.60417
2980000	2		2.60417
3000000	3		3.90625
3020000	0		0
3040000	1		1.30208
3060000	5		6.51042
3080000	4		5.20833
3100000	4		5.20833
3120000	0		0
3140000	3		3.90625
3160000	5		6.51042
3180000	0		0
3200000	2		2.60417
3220000	1		1.30208
3240000	3		3.90625
3260000	0		0
3280000	0		0
3300000	1		1.30208
3320000	2		2.60417
3340000	4		5.20833
3360000	2		2.60417
3380000	0		0
3400000	5		6.51042
3420000	4		5.20833
3440000	9		11.7188
3460000	1		1.30208
3480000	3		3.90625
3500000	0		0
3520000	2		2.60417
3540000	3		3.90625
3560000	1		1.30208
3580000	3		3.90625
3600000	3		3.90625
3620000	3		3.90625
3640000	3		3.90625
3660000	8		10.4167
3680000	4		5.20833
3700000	11		14.3229
3720000	2		2.60417
3740000	0		0
3760000	2		2.60417
3780000	2		2.60417
3800000	1		1.30208
3820000	1		1.30208
3840000	1		1.30208
3860000	1		1.30208
3880000	2		2.60417
3900000	2		2.60417
3920000	0		0
3940000	3		3.90625
3960000	2		2.60417
3980000	3		3.90625
4000000	2		2.60417
4020000	0		0
4040000	3		3.90625
4060000	1		1.30208
4080000	2		2.60417
4100000	4		5.20833
4120000	0		0
4140000	0		0
4160000	2		2.60417
4180000	0		0
4200000	0		0
4220000	1		1.30208
4240000	0		0
4260000	0		0
4280000	0		0
4300000	1		1.30208
4320000	1		1.30208
4340000	2		2.60417
4360000	5		6.51042
4380000	2		2.60417
4400000	3		3.90625
4420000	0		0
4440000	2		2.60417
4460000	2		2.60417
4480000	0		0
4500000	3		3.90625
4520000	1		1.30208
4540000	0		0
4560000	8		10.4167
4580000	0		0
4600000	2		2.60417
4620000	3		3.90625
4640000	0		0
4660000	5		6.51042
4680000	0		0
4700000	0		0
4720000	2		2.60417
4740000	4		5.20833
4760000	2		2.60417
4780000	6		7.8125
4800000	6		7.8125
4820000	2		2.60417
4840000	1		1.30208
4860000	3		3.90625
4880000	3		3.90625
4900000	6		7.8125
4920000	1		1.30208
4940000	1		1.30208
4960000	2		2.60417
4980000	4		5.20833
5000000	4		5.20833
5020000	1		1.30208
5040000	2		2.60417
5060000	0		0
5080000	4		5.20833
5100000	0		0
5120000	4		5.20833
5140000	0		0
5160000	1		1.30208
5180000	1		1.30208
5200000	4		5.20833
5220000	0		0
5240000	0		0
5260000	7		9.11458
5280000	4		5.20833
5300000	0		0
5320000	2		2.60417
5340000	4		5.20833
5360000	2		2.60417
5380000	2		2.60417
5400000	1		1.30208
5420000	2		2.60417
5440000	6		7.8125
5460000	3		3.90625
5480000	2		2.60417
5500000	2		2.60417
5520000	2		2.60417
5540000	2		2.60417
5560000	1		1.30208
5580000	6		7.8125
5600000	0		0
5620000	3		3.90625
5640000	3		3.90625
5660000	3		3.90625
5680000	0		0
5700000	1		1.30208
5720000	0		0
5740000	1		1.30208
5760000	1		1.30208
5780000	4		5.20833
5800000	1		1.30208
5820000	0		0
5840000	3		3.90625
5860000	4		5.20833
5880000	2		2.60417
5900000	2		2.60417
5920000	1		1.30208
5940000	2		2.60417
5960000	0		0
5980000	5		6.51042
6000000	2		2.60417
6020000	1		1.30208
6040000	0		0
6060000	2		2.60417
6080000	0		0
6100000	3		3.90625
6120000	2		2.60417
6140000	2		2.60417
6160000	1		1.30208
6180000	3		3.90625
6200000	0		0
6220000	3		3.90625
6240000	4		5.20833
6260000	1		1.30208
6280000	8		10.4167
6300000	2		2.60417
6320000	0		0
6340000	0		0
6360000	1		1.30208
6380000	2		2.60417
6400000	0		0
6420000	4		5.20833
6440000	0	0	0
6460000	0	0	0
6480000	7	7	9.11458
6500000	3	3	3.90625
6520000	1	1	1.30208
6540000	2	2	2.60417
6560000	1	0	1.30208
6580000	1		1.30208
6600000	2		2.60417
6620000	0		0
6640000	1		1.30208
6660000	1		1.30208
6680000	5		6.51042
6700000	3		3.90625
6720000	2		2.60417
6740000	1		1.30208
6760000	5		6.51042
6780000	3		3.90625
6800000	5		6.51042
6820000	1		1.30208
6840000	1		1.30208
6860000	4		5.20833
6880000	0		0
6900000	2		2.60417
6920000	3		3.90625
6940000	0		0
6960000	0		0
6980000	0		0
7000000	0		0
7020000	0		0
7040000	0		0
7060000	0		0
7080000	2		2.60417
7100000	2		2.60417
7120000	2		2.60417
7140000	7		9.11458
7160000	3		3.90625
7180000	1		1.30208
7200000	2		2.60417
7220000	4		5.20833
7240000	5		6.51042
7260000	0		0
7280000	2		2.60417
7300000	2		2.60417
7320000	2		2.60417
7340000	3		3.90625
7360000	4		5.20833
7380000	4		5.20833
7400000	3		3.90625
7420000	0		0
7440000	1		1.30208
7460000	2		2.60417
7480000	2		2.60417
7500000	0		0
7520000	2		2.60417
7540000	6		7.8125
7560000	4		5.20833
7580000	4		5.20833
7600000	7		9.11458
7620000	12		15.625
7640000	4		5.20833
7660000	8		10.4167
7680000	3		3.90625
7700000	5		6.51042
7720000	5		6.51042
7740000	3		3.90625
7760000	2		2.60417
7780000	9		11.7188
7800000	4		5.20833
7820000	5		6.51042
7840000	7		9.11458
7860000	2		2.60417
7880000	13		16.9271
7900000	2		2.60417
7920000	6		7.8125
7940000	5		6.51042
7960000	2		2.60417
7980000	4		5.20833
8000000	6		7.8125
8020000	5		6.51042
8040000	5		6.51042
8060000	4		5.20833
8080000	5		6.51042
8100000	2		2.60417
8120000	5		6.51042
8140000	8		10.4167
8160000	13		16.9271
8180000	12		15.625
8200000	3		3.90625
8220000	2		2.60417
8240000	13		16.9271
8260000	3		3.90625
8280000	5		6.51042
8300000	6		7.8125
8320000	0		0
8340000	0		0
8360000	0		0
8380000	0		0
8400000	0		0
8420000	0		0
8440000	0		0
8460000	0		0
8480000	4		5.20833
8500000	8		10.4167
8520000	2		2.60417
8540000	0		0
8560000	12		15.625
8580000	1		1.30208
8600000	5		6.51042
8620000	6		7.8125
8640000	2		2.60417
8660000	4		5.20833
8680000	3		3.90625
8700000	6		7.8125
8720000	4		5.20833
8740000	8		10.4167
8760000	2		2.60417
8780000	8		10.4167
8800000	2		2.60417
8820000	1		1.30208
8840000	0		0
8860000	1		1.30208
8880000	3		3.90625
8900000	6		7.8125
8920000	14		18.2292
8940000	16		20.8333
8960000	10		13.0208
8980000	9		11.7188
9000000	3		3.90625
9020000	4		5.20833
9040000	9		11.7188
9060000	15		19.5312
9080000	3		3.90625
9100000	1		1.30208
9120000	0		0
9140000	6		7.8125
9160000	0		0
9180000	3		3.90625
9200000	5		6.51042
9220000	3		3.90625
9240000	0		0
9260000	1		1.30208
9280000	4		5.20833
9300000	6		7.8125
9320000	14		18.2292
9340000	7		9.11458
9360000	3		3.90625
9380000	4		5.20833
9400000	3		3.90625
9420000	9		11.7188
9440000	0		0
9460000	2		2.60417
9480000	11		14.3229
9500000	17		22.1354
9520000	6		7.8125
9540000	1		1.30208
9560000	0		0
9580000	3		3.90625
9600000	3		3.90625
9620000	3		3.90625
9640000	4		5.20833
9660000	1		1.30208
9680000	5		6.51042
9700000	5		6.51042
9720000	19		24.7396
9740000	1		1.30208
9760000	5		6.51042
9780000	6		7.8125
9800000	4		5.20833
9820000	4		5.20833
9840000	13		16.9271
9860000	9		11.7188
9880000	2		2.60417
9900000	1		1.30208
9920000	5		6.51042
9940000	7		9.11458
9960000	2		2.60417
9980000	6		7.8125
10000000	3		3.90625
10020000	6		7.8125
10040000	9		11.7188
10060000	5		6.51042
10080000	2		2.60417
10100000	2		2.60417
10120000	0		0
10140000	11		14.3229
10160000	9		11.7188
10180000	9		11.7188
10200000	4		5.20833
10220000	7		9.11458
10240000	3		3.90625
10260000	1		1.30208
10280000	0		0
10300000	2		2.60417
10320000	9		11.7188
10340000	10		13.0208
10360000	10		13.0208
10380000	4		5.20833
10400000	5		6.51042
10420000	4		5.20833
10440000	6		7.8125
10460000	2		2.60417
10480000	0		0
10500000	0		0
10520000	8		10.4167
10540000	2		2.60417
10560000	0		0
10580000	1		1.30208
10600000	3		3.90625
10620000	5		6.51042
10640000	4		5.20833
10660000	5		6.51042
10680000	2		2.60417
10700000	7		9.11458
10720000	12		15.625
10740000	16		20.8333
10760000	5		6.51042
10780000	5		6.51042
10800000	4		5.20833
10820000	4		5.20833
10840000	2		2.60417
10860000	7		9.11458
10880000	3		3.90625
10900000	9		11.7188
10920000	3	0	3.90625
10940000	3	3	3.90625
10960000	22	22	28.6458
10980000	0	0	0
11000000	5		6.51042
11020000	8		10.4167
11040000	0		0
11060000	3		3.90625
11080000	2		2.60417
11100000	15		19.5312
11120000	25		32.5521
11140000	5		6.51042
11160000	9		11.7188
11180000	5		6.51042
11200000	2		2.60417
11220000	7		9.11458
11240000	2		2.60417
11260000	3		3.90625
11280000	8		10.4167
11300000	8		10.4167
11320000	7		9.11458
11340000	3		3.90625
11360000	0		0
11380000	1		1.30208
11400000	5		6.51042
11420000	5		6.51042
11440000	1		1.30208
11460000	1		1.30208
11480000	2		2.60417
11500000	2		2.60417
11520000	3		3.90625
11540000	2		2.60417
11560000	2		2.60417
11580000	0		0
11600000	1		1.30208
11620000	4		5.20833
11640000	0		0
11660000	1		1.30208
11680000	1		1.30208
11700000	0		0
11720000	1		1.30208
11740000	13		16.9271
11760000	27		35.1562
11780000	2		2.60417
11800000	10		13.0208
11820000	11		14.3229
11840000	3		3.90625
11860000	0		0
11880000	3		3.90625
11900000	0		0
11920000	2		2.60417
11940000	4		5.20833
11960000	0		0
11980000	0		0
12000000	1		1.30208
12020000	0		0
12040000	0		0
12060000	0		0
12080000	0		0
12100000	0		0
12120000	0		0
12140000	2		2.60417
12160000	0		0
12180000	0		0
12200000	0		0
12220000	0		0
12240000	0		0
12260000	0		0
12280000	0		0
12300000	0		0
12320000	0		0
12340000	0		0
12360000	4		5.20833
12380000	4		5.20833
12400000	0		0
12420000	0		0
12440000	0		0
12460000	1		1.30208
12480000	0		0
12500000	0		0
12520000	0		0
12540000	0		0
12560000	0		0
12580000	1		1.30208
12600000	0		0
12620000	1		1.30208
12640000	1		1.30208
12660000	1		1.30208
12680000	2		2.60417
12700000	0		0
12720000	0		0
12740000	0		0
12760000	0		0
12780000	0		0
12800000	1		1.30208
12820000	0		0
12840000	0		0
12860000	0		0
12880000	0		0
12900000	0		0
12920000	0		0
12940000	0		0
12960000	0		0
12980000	0		0
13000000	0		0
13020000	0		0
13040000	0		0
13060000	0		0
13080000	0		0
13100000	0		0
13120000	0		0
13140000	0		0
13160000	0		0
13180000	0		0
13200000	0		0
13220000	0		0
13240000	0		0
13260000	0		0
13280000	0		0
13300000	0		0
13320000	0		0
13340000	0		0
13360000	0		0
13380000	0		0
13400000	0		0
13420000	0		0
13440000	0		0
13460000	0		0
13480000	0		0
13500000	0		0
13520000	0		0
13540000	0		0
13560000	0		0
13580000	0		0
13600000	0		0
13620000	0		0
13640000	0		0
13660000	0		0
13680000	0		0
13700000	0		0
13720000	0		0
13740000	0		0
13760000	0		0
13780000	0		0
13800000	0		0
13820000	0		0
13840000	0		0
13860000	0		0
13880000	0		0
13900000	0		0
13920000	0		0
13940000	0		0
13960000	0		0
13980000	0		0
14000000	4		5.20833
14020000	0		0
14040000	0		0
14060000	0		0
14080000	0		0
14100000	0		0
14120000	0		0
14140000	0		0
14160000	0		0
14180000	0		0
14200000	0		0
14220000	0		0
14240000	0		0
14260000	0		0
14280000	0		0
14300000	0		0
14320000	0		0
14340000	0		0
14360000	0		0
14380000	0		0
14400000	0		0
14420000	0		0
14440000	0		0
14460000	0		0
14480000	0		0
14500000	0		0
14520000	0		0
14540000	0		0
14560000	0		0
14580000	0		0
14600000	0		0
14620000	0		0
14640000	0		0
14660000	0		0
14680000	1		1.30208
14700000	2		2.60417
14720000	0		0
14740000	0		0
14760000	1		1.30208
14780000	1		1.30208
14800000	1		1.30208
14820000	0		0
14840000	0		0
14860000	0		0
14880000	0		0
14900000	0		0
14920000	0		0
14940000	0		0
14960000	18		23.4375
14980000	1		1.30208
15000000	0		0
15020000	0		0
15040000	1		1.30208
15060000	0		0
15080000	1		1.30208
15100000	0		0
15120000	0		0
15140000	0		0
15160000	0		0
15180000	0		0
15200000	3		3.90625
15220000	0		0
15240000	0		0
15260000	0		0
15280000	0		0
15300000	0		0
15320000	0		0
15340000	1		1.30208
15360000	7		9.11458
15380000	1		1.30208
15400000	0		0
15420000	3		3.90625
15440000	0		0
15460000	0		0
15480000	0		0
15500000	1		1.30208
15520000	1		1.30208
15540000	1		1.30208
15560000	3		3.90625
15580000	5		6.51042
15600000	0		0
15620000	7		9.11458
15640000	2		2.60417
15660000	13		16.9271
15680000	18		23.4375
15700000	1		1.30208
15720000	5		6.51042
15740000	5		6.51042
15760000	0		0
15780000	5		6.51042
15800000	8		10.4167
15820000	3		3.90625
15840000	1		1.30208
15860000	0		0
15880000	8		10.4167
15900000	11		14.3229
15920000	12		15.625
15940000	3		3.90625
15960000	4		5.20833
15980000	7		9.11458
16000000	11		14.3229
16020000	2		2.60417
16040000	3		3.90625
16060000	0		0
16080000	1		1.30208
16100000	0		0
16120000	6		7.8125
16140000	6		7.8125
16160000	5		6.51042
16180000	5		6.51042
16200000	2		2.60417
16220000	1		1.30208
16240000	4		5.20833
16260000	0		0
16280000	1		1.30208
16300000	6		7.8125
16320000	0		0
16340000	2		2.60417
16360000	3		3.90625
16380000	6		7.8125
16400000	6		7.8125
16420000	1		1.30208
16440000	5		6.51042
16460000	0		0
16480000	5		6.51042
16500000	8		10.4167
16520000	4		5.20833
16540000	7		9.11458
16560000	8		10.4167
16580000	15		19.5312
16600000	3		3.90625
16620000	10		13.0208
16640000	8		10.4167
16660000	4		5.20833
16680000	4		5.20833
16700000	1		1.30208
16720000	1		1.30208
16740000	3		3.90625
16760000	2		2.60417
16780000	2		2.60417
16800000	3		3.90625
16820000	11		14.3229
16840000	4		5.20833
16860000	2		2.60417
16880000	4		5.20833
16900000	6		7.8125
16920000	3		3.90625
16940000	12		15.625
16960000	5		6.51042
16980000	4		5.20833
17000000	4		5.20833
17020000	1		1.30208
17040000	1		1.30208
17060000	1		1.30208
17080000	0		0
17100000	7		9.11458
17120000	1		1.30208
17140000	6		7.8125
17160000	2		2.60417
17180000	3		3.90625
17200000	0		0
17220000	6		7.8125
17240000	4		5.20833
17260000	5		6.51042
17280000	3		3.90625
17300000	2		2.60417
17320000	0		0
17340000	3		3.90625
17360000	0		0
17380000	2		2.60417
17400000	2		2.60417
17420000	2		2.60417
17440000	3		3.90625
17460000	6		7.8125
17480000	6		7.8125
17500000	4		5.20833
17520000	8		10.4167
17540000	8		10.4167
17560000	13		16.9271
17580000	5		6.51042
17600000	7		9.11458
17620000	7		9.11458
17640000	2		2.60417
17660000	3		3.90625
17680000	0		0
17700000	8		10.4167
17720000	1		1.30208
17740000	1		1.30208
17760000	5		6.51042
17780000	1		1.30208
17800000	2		2.60417
17820000	1		1.30208
17840000	1		1.30208
17860000	1		1.30208
17880000	3		3.90625
17900000	2		2.60417
17920000	4		5.20833
17940000	4		5.20833
17960000	12		15.625
17980000	0		0
18000000	7		9.11458
18020000	2		2.60417
18040000	6		7.8125
18060000	1		1.30208
18080000	6		7.8125
18100000	1		1.30208
18120000	1		1.30208
18140000	1		1.30208
18160000	2		2.60417
18180000	1		1.30208
18200000	2		2.60417
18220000	7		9.11458
18240000	3		3.90625
18260000	3		3.90625
18280000	4		5.20833
18300000	4		5.20833
18320000	6		7.8125
18340000	0		0
18360000	3		3.90625
18380000	8		10.4167
18400000	5		6.51042
18420000	2		2.60417
18440000	3		3.90625
18460000	3		3.90625
18480000	3		3.90625
18500000	0		0
18520000	14		18.2292
18540000	2		2.60417
18560000	2		2.60417
18580000	8		10.4167
18600000	4		5.20833
18620000	4		5.20833
18640000	1		1.30208
18660000	1		1.30208
18680000	6		7.8125
18700000	0		0
18720000	5		6.51042
18740000	0		0
18760000	8		10.4167
18780000	5		6.51042
18800000	14		18.2292
18820000	8		10.4167
18840000	7		9.11458
18860000	3		3.90625
18880000	6		7.8125
18900000	1		1.30208
18920000	5		6.51042
18940000	0		0
18960000	2		2.60417
18980000	2		2.60417
19000000	1		1.30208
19020000	7		9.11458
19040000	0		0
19060000	1		1.30208
19080000	2		2.60417
19100000	0		0
19120000	0		0
19140000	0		0
19160000	1		1.30208
19180000	3		3.90625
19200000	2		2.60417
19220000	1		1.30208
19240000	3		3.90625
19260000	3		3.90625
19280000	6		7.8125
19300000	2		2.60417
19320000	0		0
19340000	0		0
19360000	0		0
19380000	0		0
19400000	1		1.30208
19420000	6		7.8125
19440000	6		7.8125
19460000	2		2.60417
19480000	7		9.11458
19500000	5		6.51042
19520000	4		5.20833
19540000	3		3.90625
19560000	4		5.20833
19580000	3		3.90625
19600000	4		5.20833
19620000	4		5.20833
19640000	5		6.51042
19660000	3		3.90625
19680000	2		2.60417
19700000	1		1.30208
19720000	5		6.51042
19740000	1		1.30208
19760000	2		2.60417
19780000	0		0
19800000	2		2.60417
19820000	3		3.90625
19840000	1		1.30208
19860000	5		6.51042
19880000	3		3.90625
19900000	0		0
19920000	7		9.11458
19940000	6		7.8125
19960000	1		1.30208
19980000	5		6.51042
20000000	12		15.625
20020000	3		3.90625
20040000	4		5.20833
20060000	5		6.51042
20080000	3		3.90625
20100000	0		0
20120000	2		2.60417
20140000	0		0
20160000	0		0
20180000	0		0
20200000	2		2.60417
20220000	1		1.30208
20240000	0		0
20260000	0		0
20280000	2		2.60417
20300000	2		2.60417
20320000	4		5.20833
20340000	0		0
20360000	1		1.30208
20380000	1		1.30208
20400000	4		5.20833
20420000	0		0
20440000	3		3.90625
20460000	3		3.90625
20480000	0		0
20500000	1		1.30208
20520000	1		1.30208
20540000	3		3.90625
20560000	4		5.20833
20580000	1		1.30208
20600000	4		5.20833
20620000	6		7.8125
20640000	2		2.60417
20660000	0		0
20680000	5		6.51042
20700000	4		5.20833
20720000	1		1.30208
20740000	3		3.90625
20760000	1		1.30208
20780000	9		11.7188
20800000	0		0
20820000	2		2.60417
20840000	0		0
20860000	1		1.30208
20880000	2		2.60417
20900000	1		1.30208
20920000	2		2.60417
20940000	0		0
20960000	1		1.30208
20980000	0		0
21000000	0		0
21020000	3		3.90625
21040000	3		3.90625
21060000	8		10.4167
21080000	1		1.30208
21100000	2		2.60417
21120000	2		2.60417
21140000	0		0
21160000	4		5.20833
21180000	0		0
21200000	4		5.20833
21220000	1		1.30208
21240000	4		5.20833
21260000	0		0
21280000	2		2.60417
21300000	2		2.60417
21320000	3		3.90625
21340000	0		0
21360000	0		0
21380000	0		0
21400000	1		1.30208
21420000	1		1.30208
21440000	4		5.20833
21460000	1		1.30208
21480000	3		3.90625
21500000	0		0
21520000	1		1.30208
21540000	0		0
21560000	0		0
21580000	0		0
21600000	1		1.30208
21620000	1		1.30208
21640000	2		2.60417
21660000	1		1.30208
21680000	2		2.60417
21700000	0		0
21720000	4		5.20833
21740000	0		0
21760000	2		2.60417
21780000	5		6.51042
21800000	1		1.30208
21820000	1		1.30208
21840000	2		2.60417
21860000	3		3.90625
21880000	1		1.30208
21900000	3		3.90625
21920000	4		5.20833
21940000	1		1.30208
21960000	0		0
21980000	0		0
22000000	0		0
22020000	1		1.30208
22040000	1		1.30208
22060000	1		1.30208
22080000	0		0
22100000	1		1.30208
22120000	5		6.51042
22140000	3		3.90625
22160000	0		0
22180000	4		5.20833
22200000	1		1.30208
22220000	4		5.20833
22240000	0		0
22260000	0		0
22280000	0		0
22300000	1		1.30208
22320000	0		0
22340000	1		1.30208
22360000	1		1.30208
22380000	7		9.11458
22400000	0		0
22420000	3		3.90625
22440000	6		7.8125
22460000	1		1.30208
22480000	2		2.60417
22500000	2		2.60417
22520000	0		0
22540000	0		0
22560000	0		0
22580000	0		0
22600000	0		0
22620000	4		5.20833
22640000	3		3.90625
22660000	9		11.7188
22680000	2		2.60417
22700000	1		1.30208
22720000	4		5.20833
22740000	3		3.90625
22760000	4		5.20833
22780000	5		6.51042
22800000	6		7.8125
22820000	1		1.30208
22840000	2		2.60417
22860000	0		0
22880000	4		5.20833
22900000	4		5.20833
22920000	7		9.11458
22940000	9		11.7188
22960000	5		6.51042
22980000	5		6.51042
23000000	0		0
23020000	1		1.30208
23040000	4		5.20833
23060000	3		3.90625
23080000	1		1.30208
23100000	1		1.30208
23120000	1		1.30208
23140000	0		0
23160000	1		1.30208
23180000	5		6.51042
23200000	2		2.60417
23220000	5		6.51042
23240000	2		2.60417
23260000	1		1.30208
23280000	3		3.90625
23300000	4		5.20833
23320000	1		1.30208
23340000	0		0
23360000	3		3.90625
23380000	0		0

## Sheet: Figure 1b
Col × Col inbred						Col × Ct hybrid						Col × Ler hybrid
Col-BB	Col-TG	Col-BF	Col-BT	Col-ChP		Col-BB	Col-TG	Col-BF	Col-BT	Col-ChP		Col-BB	Col-TG	Col-BF	Col-BT	Col-ChP
3.01832	0.792678	5.14723	5.88438	5.86561		8.91698	0	7.98316	1.98698	16.7781		0.591378	1.50763	3.55109	2.50769	28.2464
9.2532	0	11.1943	3.34789	7.33146		12.0538	3.82037	5.03444	0.51453	17.6004		6.27612	2.50223	5.32169	1.44568	7.97616
3.96716	1.48189	5.56837	2.65796	10.1976		18.7649	2.13735	4.30535	1.76859	16.8142		3.7527	0	0.968807	6.36533	15.7508
4.26766	0	3.97585	4.89187	11.5954		2.79895		3.6517	1.28414	6.68032		5.79537	3.99024	1.12097	2.13082	18.3512
4.44881	0	2.88515	4.85707	7.82442		3.11723			1.78831	14.6904		1.85305	1.9885	5.97486	3.17975	17.6125
2.82426		4.22691	2.43443	9.97151		4.30518			2.21264	15.7974		2.89544		3.05058	0.723267	14.318
5.40458		3.84071	2.05968	8.75813		5.49472			2.05518	12.0147		3.32546		1.95936	3.98044	18.3203
5.07982		4.31447	1.87304	6.32951		7.27013			1.84444	15.7756		5.78671		1.29654	3.05247	16.6119
3.44657		8.95791	3.62438	8.32416		6.66131						4.44749			2.67442	18.5149
9.17362		2.64472		9.23198								6.74434			1.4658	17.6554
5.17026		9.28935		10.9027								5.19286			2.48091	19.2867
2.59013				12.8049											2.66143	16.994
				8.89458											1.6709	11.5667
				9.43828											5.81436	33.8076
				8.91233											3.20251
															4.2226
															3.51814
															4.6715
															1.44226
															4.58042

## Sheet: Figure 1e
All Col/Ler SNPs in ChP	Indels Col/Ler SNPs in ChP	SNP-SNP sections used for CO plotting	Wild type Col-ChP × Ler cM/Mb
10934456	10936645	10934456	0
10935846	10936691	1.09345e+07	0
10936812	10936693	10935846	0
10937042	10936761	1.09358e+07	0
10937115	10936874	10936812	0
10937117	10936879	1.09368e+07	6.51605
10938607	10936899	10937115	6.51605
10938655	10936903	1.09371e+07	5.2932
10938664	10936987	10938607	5.2932
10938665	10937139	1.09386e+07	17.787
10938718	10937287	10938718	17.787
10938897	10938478	1.09387e+07	16.5219
10938929	10938492	10938957	16.5219
10938947	10938624	1.0939e+07	6.22827
10938950	10938634	10939274	6.22827
10938957	10938985	1.09393e+07	31.8445
10939274	10938996	10939460	31.8445
10939460	10939029	1.09395e+07	67.6924
10939474	10939041	10939635	67.6924
10939475	10939076	1.09396e+07	43.2342
10939483	10939145	10939909	43.2342
10939494	10939185	1.09399e+07	44.0706
10939501	10939205	10940357	44.0706
10939502	10939215	1.09404e+07	25.421
10939544	10939256	10940823	25.421
10939565	10939527	1.09408e+07	16.5565
10939589	10940274	10941300	16.5565
10939635	10941604	1.09413e+07	13.4769
10939909	10941624	10941593	13.4769
10940357	10941633	1.09416e+07	45.9154
10940823	10941729	10941722	45.9154
10941300	10941921	1.09417e+07	32.0383
10941384	10942494	10942215	32.0383
10941385	10944276	1.09422e+07	20.6739
10941593	10944281	10942406	20.6739
10941722	10944341	1.09424e+07	16.317
10942215	10944680	10942527	16.317
10942406	10944773	1.09425e+07	18.2811
10942412	10944911	10942635	18.2811
10942442	10945170	1.09426e+07	27.6135
10942527	10946026	10942778	27.6135
10942565	10946826	1.09428e+07	0
10942635	10947034	10942901	0
10942655	10947210	1.09429e+07	14.2553
10942778	10948149	10943178	14.2553
10942901	10948214	1.09432e+07	25.8328
10942947	10949175	10943713	25.8328
10942954	10950285	1.09437e+07	0
10942957	10950323	10943873	0
10943088	10950324	1.09439e+07	25.7525
10943131	10950332	10944103	25.7525
10943178	10950493	1.09441e+07	0
10943713	10950745	10944310	0
10943731	10950957	1.09443e+07	8.73611
10943783	10951356	10944536	8.73611
10943806	10951507	1.09445e+07	0
10943873	10952007	10944852	0
10944103	10952857	1.09449e+07	0
10944140	10952954	10945005	0
10944156	10953417	1.0945e+07	3.14389
10944185	10954245	10945633	3.14389
10944235	10954768	1.09456e+07	0
10944247	10955242	10945873	0
10944260	10955768	1.09459e+07	0
10944265	10956462	10946376	0
10944277	10956794	1.09464e+07	0
10944300	10956800	10946517	0
10944310	10957221	1.09465e+07	0
10944315	10957223	10946762	0
10944344	10957227	1.09468e+07	0
10944391	10957231	10946865	0
10944394	10957405	1.09469e+07	0
10944476	10958404	10947012	0
10944482	10959053	1.0947e+07	0
10944536	10959793	10947145	0
10944537	10960077	1.09471e+07	0
10944564	10960101	10947393	0
10944852		1.09474e+07	0
10945005		10947549	0
10945633		1.09475e+07	0
10945806		10947704	0
10945842		1.09477e+07	0
10945873		10947974	0
10945900		1.0948e+07	0
10946376		10948142	0
10946517		1.09481e+07	0
10946529		10948274	0
10946552		1.09483e+07	0
10946762		10948450	0
10946865		1.09485e+07	0
10947012		10948576	0
10947049		1.09486e+07	0
10947050		10948841	0
10947145		1.09488e+07	17.787
10947186		10948952	17.787
10947393		1.0949e+07	0
10947416		10949059	0
10947549		1.09491e+07	0
10947704		10949230	0
10947974		1.09492e+07	21.6963
10948142		10949412	21.6963
10948186		1.09494e+07	26.3248
10948199		10949637	26.3248
10948274		1.09496e+07	59.4687
10948278		10949969	59.4687
10948450		1.095e+07	45.65
10948576		10950315	45.65
10948630		1.09503e+07	0
10948841		10950475	0
10948952		1.09505e+07	34.7905
10948977		10950702	34.7905
10949059		1.09507e+07	16.453
10949065		10950822	16.453
10949230		1.09508e+07	85.8418
10949412		10951558	85.8418
10949637		1.09516e+07	199.859
10949969		10951884	199.859
10950025		1.09519e+07	157.599
10950069		10952335	157.599
10950315		1.09523e+07	106.148
10950317		10952521	106.148
10950341		1.09525e+07	25.3774
10950372		10952910	25.3774
10950397		1.09529e+07	0
10950436		10953054	0
10950475		1.09531e+07	0
10950476		10953234	0
10950491		1.09532e+07	8.02586
10950544		10953397	8.02586
10951884		1.09534e+07	0
10950555		10953587	0
10950579		1.09536e+07	0
10950702		10953715	0
10950730		1.09537e+07	0
10950753		10953881	0
10950822		1.09539e+07	0
10951558		10954062	0
10951884		1.09541e+07	0
10952335		10954221	0
10952428		1.09542e+07	0
10952434		10954370	0
10952438		1.09544e+07	0
10952447		10954593	0
10952521		1.09546e+07	0
10952551		10954809	0
10952589		1.09548e+07	0
10952910		10955014	0
10952918		1.0955e+07	0
10952976		10955183	0
10953054		1.09552e+07	0
10953071		10955366	0
10953234		1.09554e+07	0
10953322		10955539	0
10953339		1.09555e+07	0
10953358		10955712	0
10953397		1.09557e+07	0
10953415		10955939	0
10953480		1.09559e+07	0
10953491		10956136	0
10953587		1.09561e+07	0
10953594		10956303	0
10953595		1.09563e+07	0
10953616		10956452	0
10953715		1.09565e+07	0
10953725		10956585	0
10953735		1.09566e+07	0
10953775		10956687	0
10953881		1.09567e+07	0
10953949		10956896	0
10953983		1.09569e+07	0
10954062		10957020	0
10954221		1.0957e+07	0
10954225		10957177	0
10954236		1.09572e+07	0
10954261		10957291	0
10954290		1.09573e+07	11.6139
10954311		10957461	11.6139
10954370		1.09575e+07	9.31303
10954396		10957673	9.31303
10954593		1.09577e+07	13.6702
10954648		10958684	13.6702
10954809		1.09587e+07	10.3641
10954906		10959065	10.3641
10955014		1.09591e+07	15.6447
10955048		10959696	15.6447
10955066		1.09597e+07	10.4188
10955069		10960075	10.4188
10955183		1.09601e+07	6.26782
10955196		10960705	6.26782
10955213		1.09607e+07	0
10955229		10960795	0
10955366
10955539
10955582
10955606
10955712
10955749
10955756
10955801
10955872
10955939
10955972
10955977
10956136
10956150
10956159
10956186
10956219
10956242
10956243
10956303
10956452
10956492
10956524
10956532
10956574
10956585
10956687
10956705
10956759
10956779
10956808
10956812
10956896
10956930
10956939
10957020
10957177
10957222
10957291
10957305
10957413
10957414
10957441
10957461
10957673
10958684
10958738
10958764
10958772
10959065
10959696
10960075
10960125
10960126
10960705
10960795

## Sheet: Figure 1f
Number	Sample	Start1	End1	Geno1	Start2	End2	Geno2	Start3	End3	Geno3	Start4	End4	Geno4
1	463	10935846	10939635	CC	10940823	10960705	CL
2	391	10935846	10950069	CC	10950341	10960705	CL
3	533	10935846	10951558	CC	10951884	10960705	CL
4	534	10935846	10951884	CC	10952335	10960705	CL
5	435	10939909	10951884	CC	10952335	10960705	CL
6	436	10935846	10952335	CC	10952428	10960705	CL
7	373	10935846	10936812	CL	10937042	10960705	LL
8	380	10937042	10937117	CL	10939460	10960705	LL
9	483	10935846	10938718	CL	10938897	10960705	LL
10	530	10935846	10939274	CL	10939460	10960705	CC
11	321	10937042	10939502	CL	10939544	10960705	LL
12	482	10935846	10939589	CL	10939635	10960126	LL	10960705	10960705	CL
13	313	10937042	10939589	CL	10939635	10960705	LL
14	392	10937042	10939589	CL	10939635	10960705	LL
15	312	10937042	10939635	CL	10940357	10960705	LL
16	298	10937042	10939909	CL	10940357	10960705	LL
17	372	10937042	10939909	CL	10940357	10960705	LL
18	258	10939274	10940357	CL	10940823	10960705	CC
19	7	10935846	10940357	CL	10940823	10960705	LL
20	8	10935846	10940357	CL	10940823	10960705	LL
21	250	10937042	10940357	CL	10940823	10960705	LL
22	251	10937042	10940357	CL	10940823	10960705	LL
23	420	10937042	10940357	CL	10940823	10960705	LL
24	516	10935846	10940823	CL	10941300	10941384	LL	10941384	10941722	CL	10942406	10960126	LL
25	407	10937042	10940823	CL	10941300	10960705	LL
26	369	10937042	10941593	CL	10941722	10960705	LL
27	442	10937042	10941722	CL	10942215	10960705	LL
28	294	10937042	10941722	CL	10942406	10960705	LL
29	320	10937042	10941722	CL	10942406	10960705	LL
30	456	10937042	10941722	CL	10942406	10960705	LL
31	314	10936812	10942215	CL	10942406	10960705	LL
32	252	10937042	10943178	CL	10943713	10950579	LL	10950702	10951884	CL	10952335	10960705	LL
33	253	10937042	10943178	CL	10943713	10950579	LL	10950702	10950822	CL	10951558	10960705	LL
34	381	10937042	10943178	CL	10943713	10960705	LL
35	497	10935846	10943873	CL	10944103	10960705	LL
36	293	10937042	10943873	CL	10944103	10960705	LL
37	404	10937042	10943873	CL	10944103	10960705	LL
38	459	10937042	10944185	CL	10944852	10960705	LL
39	504	10935846	10948841	CL	10948952	10960705	LL
40	509	10935846	10949230	CL	10949412	10960705	LL
41	443	10937042	10949230	CL	10949412	10960705	LL
42	382	10937042	10949412	CL	10949637	10960705	LL
43	440	10937042	10949412	CL	10949637	10960705	LL
44	309	10937042	10949412	CL	10950341	10960705	LL
45	384	10937042	10949412	CL	10950372	10960705	LL
46	1	10935846	10949637	CL	10949969	10960705	LL
47	408	10937042	10950025	CL	10950069	10960705	LL
48	409	10935846	10950579	CL	10950702	10960705	LL
49	413	10935846	10950822	CL	10951558	10960705	CC
50	506	10935846	10950822	CL	10951558	10960705	CC
51	531	10935846	10950822	CL	10951558	10960705	CC
52	532	10935846	10950822	CL	10951558	10960705	CC
53	9	10935846	10950822	CL	10951558	10960705	LL
54	517	10935846	10950822	CL	10951558	10960705	LL
55	383	10937042	10950822	CL	10951558	10960705	LL
56	386	10937042	10950822	CL	10951558	10960705	LL
57	417	10937042	10950822	CL	10951558	10960705	LL
58	441	10937042	10950822	CL	10951558	10960705	LL
59	431	10937042	10951558	CL	10951884	10957673	CC
60	301	10935846	10951558	CL	10951884	10960705	CC
61	505	10935846	10951558	CL	10951884	10960705	CC
62	345	10935846	10951558	CL	10951884	10960705	LL
63	429	10935846	10951558	CL	10951884	10960705	LL
64	479	10935846	10951558	CL	10951884	10960705	LL
65	502	10935846	10951558	CL	10951884	10960705	LL
66	524	10935846	10951558	CL	10951884	10960705	LL
67	527	10935846	10951558	CL	10951884	10960705	LL
68	291	10937042	10951558	CL	10951884	10960705	LL
69	292	10937042	10951558	CL	10951884	10960705	LL
70	370	10937042	10951558	CL	10951884	10960705	LL
71	374	10937042	10951558	CL	10951884	10960705	LL
72	379	10937042	10951558	CL	10951884	10960705	LL
73	405	10937042	10951558	CL	10951884	10960705	LL
74	410	10937042	10951558	CL	10951884	10960705	LL
75	424	10937042	10951558	CL	10951884	10960705	LL
76	406	10937115	10951558	CL	10951884	10960705	LL
77	257	10935846	10951884	CL	10952335	10960705	CC
78	462	10935846	10951884	CL	10952335	10960705	CC
79	489	10935846	10951884	CL	10952335	10960705	CC
80	2	10935846	10951884	CL	10952335	10960705	LL
81	5	10935846	10951884	CL	10952335	10960705	LL
82	6	10935846	10951884	CL	10952335	10960705	LL
83	377	10935846	10951884	CL	10952335	10960705	LL
84	515	10935846	10951884	CL	10952335	10960705	LL
85	290	10937042	10951884	CL	10952335	10960705	LL
86	296	10937042	10951884	CL	10952335	10960705	LL
87	300	10937042	10951884	CL	10952335	10960705	LL
88	315	10937042	10951884	CL	10952335	10960705	LL
89	319	10937042	10951884	CL	10952335	10960705	LL
90	337	10937042	10951884	CL	10952335	10960705	LL
91	375	10937042	10951884	CL	10952335	10960705	LL
92	388	10937042	10951884	CL	10952335	10960705	LL
93	422	10937042	10951884	CL	10952335	10960705	LL
94	490	10935846	10952335	CL	10952428	10952447	CC	10952521	10952589	CL	10952910	10960705	CC
95	4	10935846	10952335	CL	10952428	10960705	LL
96	486	10935846	10952335	CL	10952428	10960705	LL
97	519	10935846	10952335	CL	10952428	10960705	LL
98	311	10937042	10952335	CL	10952428	10960705	LL
99	411	10937042	10952335	CL	10952428	10960705	LL
100	354	10937042	10952447	CL	10952521	10960705	LL
101	416	10937042	10952447	CL	10952521	10960705	LL
102	418	10935846	10952589	CL	10952910	10960705	CC
103	3	10935846	10952589	CL	10952910	10960705	LL
104	371	10937042	10952589	CL	10952910	10960705	LL
105	299	10937042	10957441	CL	10957461	10960705	LL
106	428	10935846	10957673	CL	10958684	10960705	LL
107	362	10937042	10957673	CL	10958684	10960705	LL
108	412	10937042	10957673	CL	10958684	10960705	LL
109	518	10935846	10959065	CL	10959696	10960705	LL
110	295	10937042	10959065	CL	10959696	10960705	LL
111	338	10937042	10959065	CL	10959696	10960705	LL
112	378	10937042	10959696	CL	10960075	10960705	LL
113	13	10935846	10937117	LL	10938607	10960705	CL
114	541	10935846	10937117	LL	10938897	10960705	CL
115	285	10937042	10937117	LL	10939460	10960705	CL
116	352	10936812	10938665	LL	10938718	10960705	CL
117	471	10937042	10938718	LL	10938897	10960705	CL
118	395	10937042	10938897	LL	10939274	10960705	CL
119	544	10935846	10939274	LL	10939460	10960705	CL
120	397	10937042	10939274	LL	10939460	10960705	CL
121	284	10937042	10939589	LL	10939635	10960705	CL
122	323	10937042	10939589	LL	10939635	10960705	CL
123	537	10935846	10939635	LL	10940823	10960126	CL
124	20	10935846	10939635	LL	10939909	10960705	CL
125	332	10936812	10939635	LL	10939909	10960705	CL
126	475	10936812	10939635	LL	10939909	10960705	CL
127	279	10937042	10939635	LL	10939909	10960705	CL
128	318	10937042	10939635	LL	10939909	10960705	CL
129	360	10937042	10939635	LL	10939909	10960705	CL
130	452	10937042	10939635	LL	10940357	10960705	CL
131	264	10937042	10939635	LL	10940823	10960705	CL
132	280	10937042	10939635	LL	10940823	10960705	CL
133	344	10936812	10939909	LL	10940357	10960705	CL
134	401	10936812	10939909	LL	10940357	10960705	CL
135	336	10935846	10940823	LL	10941300	10943178	CL	10943713	10950579	LL	10950702	10960705	CL
136	327	10935846	10940823	LL	10941300	10960705	CL
137	342	10936812	10940823	LL	10941300	10960705	CL
138	402	10936812	10940823	LL	10941300	10960705	CL
139	368	10936812	10941385	LL	10941593	10960705	CL
140	349	10937042	10941385	LL	10941593	10960705	CL
141	445	10937042	10941385	LL	10943713	10960705	CL
142	514	10935846	10941593	LL	10941722	10960126	CL
143	361	10936812	10941593	LL	10941722	10960705	CL
144	525	10935846	10941722	LL	10942565	10951558	CL	10951884	10960705	CC
145	341	10936812	10941722	LL	10942215	10960705	CL
146	262	10937042	10941722	LL	10942215	10960705	CL
147	353	10937042	10941722	LL	10942215	10960705	CL
148	281	10937042	10941722	LL	10942406	10960705	CL
149	266	10937042	10942215	LL	10942406	10960705	CL
150	340	10936812	10942442	LL	10942527	10960705	CL
151	535	10935846	10942655	LL	10942901	10960705	CL
152	461	10937042	10942655	LL	10942778	10960705	CL
153	491	10935846	10943088	LL	10943131	10950579	CL	10950702	10951558	LL	10951884	10960705	CC
154	553	10935846	10943088	LL	10943131	10951884	CL	10952335	10960705	CC
155	521	10935846	10943088	LL	10943131	10960705	CL
156	546	10935846	10943088	LL	10943713	10960705	CL
157	18	10935846	10943178	LL	10943713	10960705	CL
158	523	10935846	10943178	LL	10943713	10960705	CL
159	259	10937042	10943178	LL	10943713	10960705	CL
160	398	10936812	10949412	LL	10949637	10960705	CL
161	558	10935846	10949637	LL	10949969	10950069	CL	10950397	10960705	CC
162	11	10935846	10949637	LL	10949969	10960705	CL
163	16	10935846	10949637	LL	10949969	10960705	CL
164	17	10935846	10949637	LL	10949969	10960705	CL
165	247	10936812	10949637	LL	10949969	10960705	CL
166	333	10936812	10949637	LL	10949969	10960705	CL
167	304	10937042	10949637	LL	10949969	10960705	CL
168	288	10937042	10949969	LL	10950025	10960705	CL
169	455	10937042	10949969	LL	10950025	10960705	CL
170	328	10935846	10950069	LL	10950315	10960705	CL
171	356	10936812	10950069	LL	10950315	10960705	CL
172	306	10937042	10950069	LL	10950315	10960705	CL
173	393	10936812	10950579	LL	10950702	10960705	CL
174	394	10937042	10950579	LL	10950702	10960705	CL
175	559	10935846	10950753	LL	10950822	10960705	CL
176	329	10936812	10950822	LL	10951558	10960126	CL
177	21	10935846	10950822	LL	10951558	10960705	CL
178	481	10935846	10950822	LL	10951558	10960705	CL
179	498	10935846	10950822	LL	10951558	10960705	CL
180	500	10935846	10950822	LL	10951558	10960705	CL
181	522	10935846	10950822	LL	10951558	10960705	CL
182	561	10935846	10950822	LL	10951884	10960705	CL
183	330	10936812	10950822	LL	10951558	10960705	CL
184	331	10936812	10950822	LL	10951558	10960705	CL
185	359	10936812	10950822	LL	10951558	10960705	CL
186	272	10937042	10950822	LL	10951558	10960705	CL
187	283	10937042	10950822	LL	10951558	10960705	CL
188	286	10937042	10950822	LL	10951558	10960705	CL
189	289	10937042	10950822	LL	10951558	10960705	CL
190	350	10937042	10950822	LL	10951558	10960705	CL
191	351	10937042	10950822	LL	10951558	10960705	CL
192	366	10937042	10950822	LL	10951558	10960705	CL
193	437	10937042	10950822	LL	10951558	10960705	CL
194	449	10937042	10950822	LL	10951558	10960705	CL
195	454	10937042	10950822	LL	10951558	10960705	CL
196	473	10937042	10950822	LL	10951558	10960705	CL
197	469	10937042	10950822	LL	10951884	10960705	CL
198	458	10937042	10950822	LL	10952335	10960705	CL
199	513	10935846	10951558	LL	10952335	10960126	CL
200	15	10935846	10951558	LL	10951884	10960705	CL
201	19	10935846	10951558	LL	10951884	10960705	CL
202	492	10935846	10951558	LL	10951884	10960705	CL
203	269	10936812	10951558	LL	10951884	10960705	CL
204	347	10936812	10951558	LL	10951884	10960705	CL
205	357	10936812	10951558	LL	10951884	10960705	CL
206	305	10937042	10951558	LL	10951884	10960705	CL
207	322	10937042	10951558	LL	10951884	10960705	CL
208	346	10937042	10951558	LL	10951884	10960705	CL
209	358	10937042	10951558	LL	10951884	10960705	CL
210	363	10937042	10951558	LL	10951884	10960705	CL
211	480	10936812	10951884	LL	10952335	10960126	CL	10960705	10960705	CC
212	12	10935846	10951884	LL	10952335	10960705	CL
213	487	10935846	10951884	LL	10952335	10960705	CL
214	501	10935846	10951884	LL	10952335	10960705	CL
215	326	10936812	10951884	LL	10952335	10960705	CL
216	364	10936812	10951884	LL	10952335	10960705	CL
217	365	10936812	10951884	LL	10952335	10960705	CL
218	474	10936812	10951884	LL	10952335	10960705	CL
219	248	10937042	10951884	LL	10952335	10960705	CL
220	282	10937042	10951884	LL	10952335	10960705	CL
221	324	10937042	10951884	LL	10952335	10960705	CL
222	400	10937042	10951884	LL	10952335	10960705	CL
223	438	10937042	10951884	LL	10952335	10960705	CL
224	465	10937042	10951884	LL	10952335	10960705	CL
225	472	10937042	10951884	LL	10952335	10960705	CL
226	488	10935846	10952335	LL	10952428	10952589	CL	10952910	10953415	LL	10953480	10960705	CL
227	554	10935846	10952335	LL	10952428	10960705	CL
228	355	10936812	10952335	LL	10952428	10960705	CL
229	367	10936812	10952589	LL	10952910	10960705	CL
230	14	10935846	10957461	LL	10957673	10960705	CL
231	339	10936812	10957673	LL	10958684	10960705	CL
232	466	10937042	10957673	LL	10958684	10960705	CL
233	467	10937042	10957673	LL	10958684	10960705	CL
234	477	10937042	10957673	LL	10958684	10960705	CL
235	470	10936812	10958772	LL	10959065	10960705	CL
236	287	10937042	10958772	LL	10959065	10960705	CL
237	348	10936812	10959065	LL	10959696	10960705	CL
238	453	10937042	10959065	LL	10959696	10960705	CL
239	499	10935846	10959696	LL	10960075	10960705	CL

## Sheet: Figure 2
Sura et al., 2017		Sura et al., 2017		Bieluszewski et al., 2022		Potok et al., 2022		Yu et al., 2021		Potok et al., 2022		Stroud et al., 2012		Stroud et al., 2012		Stroud et al., 2012
Position	MNase-seq	Position	H2A.Z	Position	H4K5ac	Position	H3K4me3	Position	H3K4me2	Position	H3K4me1	Position	CG	Position	CHG	Position	CHH
10934460	36.7966	10934450	5.53878	10934460	118.774	10934460	83.5056	10934459	4.45549	10934460	79.103	10935278	36	10935611	12	10935092	14
10934470	40.8601	10934460	4.68815	10934470	141.054	10934470	119.294	10934461	3.56439	10934475	67.8025	10935575	10	10936108	29	10935192	26
10934480	41.0408	10934470	8.48273	10934480	177.827	10934475	107.364	10934462	4.45549	10934485	33.9013	10935576	36	10937846	50	10935543	24
10934490	35.1262	10934480	15.3374	10934490	219.239	10934480	119.294	10934478	5.34659	10934490	45.2017	10935583	8	10937856	34	10935544	25
10934500	31.0627	10934490	22.1765	10934500	257.175	10934495	178.941	10934480	6.23769	10934500	33.9013	10935584	36	10937927	38	10935554	21
10934510	31.0627	10934500	27.4739	10934510	302.313	10934500	190.87	10934481	7.12879	10934505	45.2017	10935589	9	10937929	11	10935557	22
10934520	27.3605	10934510	29.6724	10934520	351.456	10934510	178.941	10934484	6.23769	10934530	33.9013	10935590	33	10937945	16	10935562	18
10934530	33.2669	10934520	25.6997	10934530	397.866	10934515	155.082	10934489	7.12879	10934535	56.5021	10936264	21	10937947	10	10935570	37
10934540	50.4522	10934530	21.7737	10934540	434.993	10934520	250.517	10934500	8.01989	10934545	45.2017	10936265	26	10937971	3	10935581	10
10934550	67.083	10934540	20.7005	10934550	471.066	10934525	226.658	10934505	8.91099	10934560	33.9013	10936283	21	10938065	7	10935593	9
10934560	87.4241	10934550	43.5495	10934560	516.823	10934530	262.446	10934506	11.5843	10934575	45.2017	10936284	18	10938072	123	10935596	28
10934570	100.558	10934560	83.1876	10934570	554.705	10934545	286.305	10934507	13.3665	10934590	33.9013	10936447	11	10938074	7	10935598	27
10934580	104.252	10934570	103.652	10934580	577.161	10934550	226.658	10934514	12.4754	10934595	67.8025	10936448	14	10938080	109	10935616	25
10934590	109.978	10934580	121.859	10934590	599.264	10934555	238.588	10934521	14.2576	10934610	79.103	10937592	11	10938082	6	10935706	14
10934600	133.086	10934590	137.261	10934600	613.234	10934560	226.658	10934522	15.1487	10934615	90.4034	10937593	11	10938507	32	10936083	23
10934610	152.315	10934600	137.69	10934610	629.34	10934565	238.588	10934523	16.0398	10934625	79.103	10937701	15	10938509	9	10936093	30
10934620	150.468	10934610	138.044	10934620	649.805	10934570	250.517	10934530	16.9309	10934630	67.8025	10937702	13	10938576	15	10936112	28
10934630	140.856	10934620	153.506	10934630	671.031	10934575	202.799	10934539	16.0398	10934650	33.9013	10937807	60	10938871	20	10936227	12
10934640	129.766	10934630	166.696	10934640	695.107	10934580	238.588	10934541	16.9309	10934665	22.6008	10937814	53	10939099	20	10936245	20
10934650	117.005	10934640	150.429	10934650	692.264	10934585	202.799	10934549	24.0597	10934670	11.3004	10937834	52	10940571	7	10936248	22
10934660	111.452	10934650	129.612	10934660	686.572	10934595	298.234	10934550	24.9508	10934750	33.9013	10937835	16	10940719	9	10936254	26
10934670	109.605	10934660	130.765	10934670	677.983	10934600	334.023	10934555	25.8419	10934780	45.2017	10937848	15	10940721	68	10936255	19
10934680	103.695	10934670	117.144	10934680	654.771	10934605	345.952	10934557	27.6241	10934795	56.5021	10937857	32	10940728	9	10936261	24
10934690	91.6807	10934680	129.589	10934690	628.955	10934610	322.093	10934559	28.5152	10934805	33.9013	10937918	38	10940731	8	10936274	20
10934700	79.8474	10934690	162.449	10934700	603.791	10934615	393.669	10934561	30.2974	10934810	22.6008	10938023	26	10940737	7	10936289	19
10934710	73.9328	10934700	165.293	10934710	595.275	10934620	453.316	10934566	31.1885	10934825	33.9013	10938035	59	10940751	4	10937245	21
10934720	68.2071	10934710	160.706	10934720	586.175	10934625	465.246	10934570	32.0796	10934830	45.2017	10938043	80	10940882	40	10937336	14
10934730	60.6345	10934720	163.667	10934730	560.352	10934630	417.528	10934571	32.9707	10934835	33.9013	10938044	4	10940905	38	10937345	12
10934740	53.0536	10934730	166.958	10934740	535.168	10934640	512.963	10934574	33.8618	10934850	22.6008	10938055	108	10941014	41	10937417	34
10934750	53.2343	10934740	154.349	10934750	515.799	10934645	536.822	10934584	37.4261	10934885	11.3004	10938063	124	10941263	37	10937443	10
10934760	58.9641	10934750	136.606	10934760	510.759	10934650	453.316	10934586	38.3172	10934925	22.6008	10938574	16	10941439	45	10937448	13
10934770	66.9105	10934760	127.695	10934770	516.451	10934655	417.528	10934590	39.2083	10934935	11.3004	10938575	15	10941458	36	10937458	19
10934780	61.731	10934770	92.6688	10934780	512.731	10934665	429.458	10934591	43.6638	10934955	22.6008	10938606	20	10941468	31	10937460	18
10934790	56.3668	10934780	50.9015	10934790	486.915	10934670	417.528	10934600	44.5549	10934980	11.3004	10938607	26	10942228	8	10937469	18
10934800	56.5516	10934790	45.1848	10934800	446.666	10934675	369.811	10934602	45.446	10934990	22.6008	10938865	20	10942395	43	10937487	10
10934810	54.5157	10934800	34.1003	10934810	398.229	10934680	345.952	10934607	44.5549	10935015	33.9013	10940685	73	10942397	12	10937568	9
10934820	54.3268	10934810	15.481	10934820	353.689	10934685	357.881	10934610	45.446	10935045	22.6008	10940688	72	10942398	42	10937599	14
10934830	54.142	10934820	4.65537	10934830	320.526	10934690	322.093	10934611	44.5549	10935065	11.3004	10940700	67	10942440	17	10937626	12
10934840	48.2274	10934830	0.912734	10934840	279.23	10934695	238.588	10934612	45.446	10935100	22.6008	10940702	68	10942493	16	10937643	29
10934850	38.6147	10934840	0	10934850	234.5	10934700	214.729	10934613	46.3371	10935110	33.9013	10940714	9	10942592	44	10937646	26
10934860	32.696	10934850	0	10934860	189.314	10934705	226.658	10934617	44.5549	10935125	22.6008	10940715	78	10942597	17	10937662	9
10934870	30.6601	10934860	0	10934870	151.744	10934710	274.376	10934623	47.2282	10935135	33.9013	10940726	9	10942599	51	10937672	12
10934880	28.6284	10934870	0	10934880	124.431	10934715	357.881	10934633	45.446	10935155	22.6008	10940727	69	10942604	49	10937675	13
10934890	28.6284	10934880	0	10934890	94.4932	10934720	393.669	10934641	44.5549	10935165	33.9013	10940729	8	10942640	15	10937678	10
10934900	26.9662	10934890	0	10934900	73.8388	10934725	345.952	10934642	43.6638	10935190	22.6008	10940730	69	10942671	7	10937690	8
10934910	23.2723	10934900	0	10934910	61.4815	10934730	405.599	10934646	41.8816	10935200	33.9013	10940732	8	10942740	11	10937708	17
10934920	21.4254	10934910	0	10934920	50.8041	10934735	441.387	10934653	42.7727	10935210	45.2017	10940733	70	10942840	14	10937722	15
10934930	19.5784	10934920	0	10934930	37.4607	10934740	465.246	10934654	44.5549	10935220	22.6008	10940738	6	10942842	37	10937727	11
10934940	17.7315	10934930	0	10934940	22.6139	10934745	453.316	10934659	45.446	10935230	33.9013	10940744	5	10942909	14	10937730	26
10934950	12.0058	10934940	0	10934950	14.6701	10934750	465.246	10934669	43.6638	10935245	45.2017	10940756	5	10942919	12	10937759	4
10934960	8.12708	10934950	0	10934960	9.39248	10934755	453.316	10934671	42.7727	10935250	56.5021	10940871	39	10942940	15	10937762	4
10934970	8.12708	10934960	0	10934970	3.88355	10934760	429.458	10934675	41.8816	10935255	45.2017	10940876	39	10942942	43	10937768	2
10934980	6.09531	10934970	0	10934980	1.21742	10934765	357.881	10934676	40.9905	10935285	33.9013	10940895	38	10942945	17	10937795	62
10934990	4.06354	10934980	0	10934990	0	10934770	310.164	10934685	39.2083	10935305	22.6008	10940900	39	10942949	18	10937804	64
10935000	4.06354	10934990	0	10935000	0	10934775	262.446	10934686	37.4261	10935310	33.9013	10940904	37	10942952	18	10937819	12
10935010	2.03177	10935000	0	10935010	0	10934785	202.799	10934689	36.535	10935315	45.2017	10940907	39	10942954	46	10937832	18
10935020	5.7339	10935010	0	10935020	0	10934790	178.941	10934691	37.4261	10935320	33.9013	10941103	77	10942964	19	10937838	49
10935030	15.3506	10935020	0	10935030	0	10934795	167.011	10934694	36.535	10935330	45.2017	10941111	79	10942966	45	10937844	15
10935040	24.9632	10935030	0	10935040	0	10934805	155.082	10934697	35.6439	10935350	56.5021	10941142	77	10943485	20	10937850	15
10935050	43.9996	10935040	2.57636	10935050	0	10934825	107.364	10934698	33.8618	10935355	45.2017	10941287	44	10943527	22	10937863	12
10935060	59.3378	10935050	5.80324	10935060	0	10934830	83.5056	10934699	32.0796	10935365	33.9013	10941300	47	10945317	22	10937866	26
10935070	65.4332	10935060	5.80057	10935070	0	10934835	71.5763	10934700	32.9707	10935370	22.6008	10941309	48	10945340	17	10937869	23
10935080	69.4967	10935070	5.5497	10935080	2.43484	10934840	47.7175	10934701	33.8618	10935375	33.9013	10941351	11	10945380	11	10937879	15
10935090	73.1906	10935080	5.12783	10935090	7.53582	10934850	35.7881	10934707	32.9707	10935405	22.6008	10941434	43	1094542	23	10937884	15
10935100	82.795	10935090	6.19544	10935100	11.4194	10934855	47.7175	10934708	33.8618	10935425	33.9013	10941469	31	10946224	20	10937885	15
10935110	94.616	10935100	7.24862	10935110	15.4796	10934860	35.7881	10934709	32.9707	10935430	22.6008	10941482	26	10946236	34	10937886	17
10935120	98.4947	10935110	11.7932	10935120	18.3224	10934865	47.7175	10934715	32.0796	10935440	11.3004	10942361	31	10946238	10	10937890	5
10935130	94.7967	10935120	14.9465	10935130	22.6139	10934935	83.5056	10934719	32.9707	10935475	22.6008	10942362	7	10946259	10	10937896	23
10935140	79.8239	10935130	6.35827	10935140	30.911	10934945	131.223	10934720	33.8618	10935480	11.3004	10942534	23	10946287	33	10937903	6
10935150	64.4856	10935140	0	10935150	36.134	10934955	143.153	10934725	29.4063	10935515	22.6008	10942535	31	10946393	14	10937908	38
10935160	58.3903	10935150	0	10935160	41.4117	10934965	131.223	10934726	28.5152	10935520	33.9013	10942588	23	10946395	12	10937909	38
10935170	54.3268	10935160	0	10935170	49.94	10934975	155.082	10934727	29.4063	10935525	45.2017	10942589	43	10946475	6	10937910	38
10935180	66.3408	10935170	0	10935180	58.2371	10934990	131.223	10934730	28.5152	10935530	33.9013	10942590	21	10946477	19	10937913	9
10935190	102.587	10935180	4.27534	10935190	66.5889	10935000	83.5056	10934731	27.6241	10935535	45.2017	10942591	44	10946489	19	10937914	38
10935200	134.203	10935190	50.1124	10935200	72.1524	10935010	59.6469	10934742	25.8419	10935550	67.8025	10942602	17	10946752	12	10937917	9
10935210	166.533	10935200	113.787	10935210	87.0538	10935030	23.8588	10934744	23.1686	10935560	79.103	10942603	49	10946754	57	10937921	10
10935220	212.195	10935210	192.96	10935220	102.941	10935035	47.7175	10934754	22.2775	10935570	67.8025	10942608	45	10946767	11	10937922	10
10935230	244.55	10935220	309.922	10935230	111.695	10935045	35.7881	10934756	21.3864	10935575	56.5021	10942611	17	10946769	58	10937932	13
10935240	256.191	10935230	393.136	10935240	133.036	10935070	23.8588	10934759	19.6042	10935580	45.2017	10942612	45	10946779	8	10937935	13
10935250	267.835	10935240	429.689	10935250	150.373	10935080	47.7175	10934760	17.822	10935590	33.9013	10942641	15	10946781	47	10937939	24
10935260	281.33	10935250	456.01	10935260	156.922	10935090	23.8588	10934784	16.0398	10935595	45.2017	10942647	17	10946810	6	10937943	12
10935270	275.054	10935260	459.344	10935270	165.219	10935110	35.7881	10934788	14.2576	10935605	22.6008	10942648	18	10946812	38	10937950	9
10935280	244.542	10935270	445.238	10935280	172.013	10935135	11.9294	10934793	11.5843	10935615	11.3004	10942669	25	10946929	8	10937961	5
10935290	207.007	10935280	397.075	10935290	187.159	10935140	35.7881	10934794	10.6932	10935635	33.9013	1094282	53	10947055	8	10938038	69
10935300	166.911	10935290	320.61	10935300	195.578	10935155	71.5763	10934803	9.80209	10935650	22.6008	10942863	14	10947057	70	10938051	4
10935310	117.186	10935300	233.095	10935310	195.713	10935175	95.435	10934807	8.91099	10935655	45.2017	10942864	32	10947067	8	10938054	5
10935320	84.8309	10935310	122.215	10935320	199.031	10935180	119.294	10934809	9.80209	10935670	67.8025	10942875	12	10947069	55	10938058	116
10935330	83.1646	10935320	55.5186	10935330	193.066	10935185	143.153	10934810	8.91099	10935675	90.4034	10942876	42	10947317	52	10938071	7
10935340	85.1923	10935330	38.6783	10935340	189.372	10935195	119.294	10934819	7.12879	10935690	101.704	10942884	14	10947319	16	10938076	8
10935350	91.2876	10935340	33.9907	10935350	191.697	10935210	95.435	10934823	5.34659	10935695	113.004	10942885	41	1094741	35	10938078	8
10935360	99.4188	10935350	61.1478	10935360	200.104	10935220	119.294	10934831	4.45549	10935710	146.906	1094289	47	10947449	23	10938084	5
10935370	103.125	10935360	65.7042	10935370	203.409	10935230	95.435	10934833	3.56439	10935725	124.305	10942905	37	10948708	7	10938095	4
10935380	106.651	10935370	49.5431	10935380	195.125	10935235	71.5763	10934844	2.6733	10935730	101.704	10942910	14	10948710	7	10938100	73
10935390	112.019	10935380	63.5426	10935390	186.664	10935240	47.7175	10934880	1.7822	10935745	67.8025	10942920	11	10949414	36	10938103	4
10935400	125.145	10935390	74.0708	10935400	177.313	10935255	83.5056	10934900	2.6733	10935750	56.5021	10942921	31	10949434	38	10938132	3
10935410	138.447	10935400	74.7053	10935410	165.296	10935265	71.5763	10934908	3.56439	10935760	67.8025	10942927	34	10949448	46	10938133	4
10935420	141.956	10935410	74.0133	10935420	150.328	10935270	83.5056	10934927	2.6733	10935765	11.3004	10942932	16	10949568	34	10938139	4
10935430	130.131	10935420	81.4769	10935430	140.691	10935275	47.7175	10934954	1.7822	10935785	33.9013	10942933	32	10950397	20	10938161	4
10935440	112.387	10935430	72.2406	10935440	132.802	10935310	11.9294	10935000	0.891099	10935815	22.6008	10942946	16	10950425	27	10938180	2
10935450	104.618	10935440	37.4575	10935450	112.337	10935315	35.7881	10935006	0	10935825	33.9013	10942947	46	10950451	27	10938197	31
10935460	97.4022	10935450	19.7976	10935460	97.0275	10935325	23.8588	10935019	0.891099	10935840	11.3004	10942951	46	10950453	30	10938221	46
10935470	103.686	10935460	16.1259	10935470	84.6028	10935350	35.7881	10935030	1.7822	10935850	22.6008	10943334	16	10950473	18	10938380	61
10935480	116.066	10935470	9.02879	10935480	76.1836	10935355	47.7175	10935086	2.6733	10935880	11.3004	10943507	23	10950475	24	10938397	48
10935490	107.004	10935480	11.0836	10935490	73.2862	10935370	23.8588	10935110	3.56439	10935895	22.6008	10943508	25	10950477	16	10938423	3
10935500	93.3358	10935490	11.494	10935500	66.1519	10935380	59.6469	10935111	4.45549	10935905	11.3004	10943528	22	10950574	27	10938424	26
10935510	87.6143	10935500	4.20542	10935510	65.5673	10935395	71.5763	10935115	5.34659	10935950	22.6008	10943545	25	10950610	22	10938443	23
10935520	95.7413	10935510	0.701744	10935520	61.5071	10935405	59.6469	10935116	6.23769	10935965	33.9013	10943549	24	10950664	31	10938446	24
10935530	107.751	10935520	0.00282272	10935530	52.3459	10935435	23.8588	10935166	5.34659	10935980	45.2017	10943669	22	10950738	13	10938506	31
10935540	109.787	10935530	2.06195	10935540	46.8916	10935450	11.9294	10935178	4.45549	10936005	22.6008	10943991	17	10951245	25	10938512	29
10935550	111.638	10935540	6.16999	10935550	44.0488	10935465	0	10935181	3.56439	10936020	11.3004	10945139	12	10952346	44	10938524	12
10935560	108.117	10935550	8.68672	10935560	43.9942	10935485	11.9294	10935187	4.45549	10936035	0	10945140	8	10952615	41	10938531	20
10935570	94.7979	10935560	6.5146	10935570	38.7165	10935515	23.8588	10935190	3.56439	10936045	11.3004	10945514	29	10952772	24	10938553	15
10935580	90.9151	10935570	1.93875	10935580	32.0448	10935520	35.7881	10935198	4.45549	10936060	22.6008	10945515	18	10952915	7	10938569	15
10935590	87.2171	10935580	0	10935590	33.4389	10935525	47.7175	10935201	6.23769	10936080	33.9013	10945561	24	10952917	28	10938593	17
10935600	81.4873	10935590	3.18591	10935600	31.004	10935540	35.7881	10935206	5.34659	10936100	22.6008	10945562	10	10952937	6	10938624	19
10935610	73.545	10935600	5.15367	10935610	25.781	10935570	23.8588	10935213	7.12879	10936110	33.9013	10945762	36	10952939	25	10938679	15
10935620	59.6882	10935610	4.23727	10935620	22.9928	10935575	35.7881	10935218	8.01989	10936115	22.6008	10945763	4	10952976	3	10938688	20
10935630	47.8589	10935620	4.9418	10935630	22.6941	10935580	23.8588	10935227	7.12879	10936120	33.9013	10945898	13	10952982	4	10938860	19
10935640	34.1787	10935630	4.09991	10935640	22.3954	10935600	35.7881	10935238	8.01989	10936135	22.6008	10945899	26	10952985	25	10938863	20
10935650	18.2859	10935640	3.14912	10935650	20.8247	10935630	11.9294	10935239	8.91099	10936165	11.3004	10945910	9	10953000	37	10938885	26
10935660	12.1906	10935650	3.69022	10935660	19.2539	10935655	23.8588	10935240	9.80209	10936170	22.6008	10945911	32	10953010	57	10939463	31
10935670	12.1906	10935660	1.96871	10935670	19.0772	10935710	0	10935241	10.6932	10936175	11.3004	10945932	28	10953134	13	10939473	42
10935680	12.1906	10935670	0	10935680	19.0772	10935760	35.7881	10935246	11.5843	10936200	22.6008	10946144	5	10953136	84	10939795	37
10935690	12.1906	10935680	0	10935690	17.8598	10935780	71.5763	10935252	12.4754	10936225	11.3004	10946145	21	10953142	14	10940269	14
10935700	16.0735	10935690	0	10935700	17.8598	10935815	35.7881	10935264	13.3665	10936230	22.6008	10946219	19	10953144	106	10940574	7
10935710	27.3482	10935700	0	10935710	19.0772	10935835	0	10935290	14.2576	10936245	33.9013	10946225	20	10953183	4	10940692	72
10935720	40.8354	10935710	0	10935720	16.4111	10935900	23.8588	10935294	15.1487	10936255	22.6008	10946226	19	10953185	151	10940708	9
10935730	48.9625	10935720	0	10935730	13.9763	10935925	35.7881	10935310	14.2576	10936285	11.3004	10946257	46	10953226	3	10940711	9
10935740	50.8095	10935730	0	10935740	14.2075	10935955	11.9294	10935329	15.1487	10936300	0	10946258	9	10953228	55	10940724	9
10935750	50.4398	10935740	0	10935750	12.9901	10935980	0	10935330	14.2576	10936335	11.3004	10946288	33	10953271	6	10940749	4
10935760	50.255	10935750	0	10935760	11.7727	10935985	11.9294	10935331	13.3665	10936390	0	10946290	33	10953285	5	10940754	4
10935770	52.1061	10935760	1.54728	10935770	10.3786	10936005	23.8588	10935339	16.0398	10936425	11.3004	10946379	13	10953287	67	10940855	9
10935780	53.7764	10935770	3.11635	10935780	11.4194	10936040	35.7881	10935340	16.9309	10936455	33.9013	10946380	14	10953291	5	10940915	39
10935790	51.5598	10935780	1.56907	10935790	12.6368	10936060	23.8588	10935346	16.0398	10936475	45.2017	10946408	16	10953306	10	10941100	81
10935800	44.1638	10935790	0	10935800	12.8135	10936095	0	10935348	16.9309	10936510	22.6008	10946409	9	10953309	58	10941268	37
10935810	32.7084	10935800	0	10935810	12.9901	10936220	11.9294	10935359	16.0398	10936530	11.3004	10946736	8	10953324	19	10941270	40
10935820	24.5813	10935810	0	10935820	11.5414	10936230	23.8588	10935360	15.1487	10936535	0	10946737	66	10953337	21	10942394	44
10935830	20.7026	10935820	0	10935830	12.7042	10936275	11.9294	10935364	14.2576	10936580	11.3004	10946815	36	10953339	50	10942405	38
10935840	22.9233	10935830	2.07703	10935840	19.1447	10936285	0	10935365	13.3665	10936645	22.6008	10946878	15	10953367	44	10942500	27
10935850	36.7801	10935840	3.91304	10935850	22.9736	10936410	11.9294	10935370	12.4754	10936655	33.9013	10946879	27	10953372	40	10942501	28
10935860	50.8136	10935850	6.57038	10935860	21.7562	10936430	59.6469	10935371	11.5843	10936685	45.2017	10946884	15	10953378	34	10942503	27
10935870	57.0855	10935860	10.8114	10935870	20.77	10936445	71.5763	10935382	9.80209	10936690	33.9013	10946946	8	10953393	35	10942506	28
10935880	59.298	10935870	15.0384	10935880	22.2187	10936485	23.8588	10935390	8.91099	10936710	22.6008	10947025	52	10953399	32	10942511	28
10935890	63.1808	10935880	17.6537	10935890	24.8849	10936490	35.7881	10935391	8.01989	10936715	33.9013	10947042	76	10953408	32	10942517	20
10935900	68.7299	10935890	17.1156	10935900	27.551	10936500	23.8588	10935396	9.80209	10936740	22.6008	10947217	14	10953425	31	10942520	18
10935910	70.5809	10935900	19.7494	10935910	29.9858	10936520	11.9294	10935400	11.5843	10936755	11.3004	10947321	50	10953427	35	10942529	32
10935920	72.4279	10935910	19.3278	10935920	27.3743	10936545	0	10935407	12.4754	10936770	0	10947322	13	10953432	35	10942536	24
10935930	68.3602	10935920	14.3279	10935930	22.1513	10936685	11.9294	10935411	11.5843	10936800	45.2017	10947410	40	10953449	34	10942539	28
10935940	54.6882	10935930	12.626	10935940	20.7572	10936695	35.7881	10935415	10.6932	10936805	56.5021	10947411	11	10953454	32	10942548	25
10935950	48.9625	10935940	7.8796	10935950	21.9747	10936720	59.6469	10935427	11.5843	10936855	11.3004	10947432	51	10953475	19	10942550	25
10935960	56.7323	10935950	1.57984	10935960	23.1375	10936725	71.5763	10935457	10.6932	10936860	0	10947433	15	10953479	17	10942551	25
10935970	68.0153	10935960	0	10935970	24.4769	10936740	59.6469	10935461	12.4754	10936880	11.3004	10947447	49	10953481	19	10942555	31
10935980	67.8305	10935970	0	10935980	25.4631	10936750	35.7881	10935463	13.3665	10936905	22.6008	10947448	21	10953486	21	10942560	33
10935990	60.2496	10935980	0	10935990	23.8377	10936775	11.9294	10935467	12.4754	10936930	33.9013	10947451	47	10953492	20	10942564	38
10936000	68.0029	10935990	0	10936000	21.4028	10936780	0	10935473	11.5843	10936935	22.6008	10947452	23	10953495	11	10942566	36
10936010	81.3095	10936000	0.245972	10936010	20.1854	10936790	35.7881	10935474	10.6932	10936940	45.2017	10948181	7	10953497	15	10942570	44
10936020	94.4394	10936010	0.645728	10936020	17.7506	10936800	47.7175	10935485	9.80209	10936945	67.8025	10948182	5	10953598	14	10942572	30
10936030	107.384	10936020	5.66376	10936030	15.3157	10936835	83.5056	10935486	8.91099	10936960	56.5021	10948197	15	10953600	17	10942579	26
10936040	104.622	10936030	10.6522	10936040	14.0983	10936845	47.7175	10935487	7.12879	10936985	45.2017	10948292	6	10953618	17	10942593	45
10936050	88.7248	10936040	10.9005	10936050	11.4868	10936855	35.7881	10935490	6.23769	10936995	22.6008	10948293	13	10953708	27	10942600	17
10936060	71.5313	10936050	12.6687	10936060	7.4812	10936890	23.8588	10935503	5.34659	10937000	0	10948350	11	10953720	25	10942609	16
10936070	63.9546	10936060	14.3546	10936070	2.43484	10936945	0	10935513	4.45549	10937025	22.6008	10948383	10	10953727	22	10942617	17
10936080	63.9546	10936070	14.4692	10936080	2.61151	10936975	11.9294	10935540	3.56439	10937080	0	10948384	8	10953743	28	10942622	16
10936090	54.3502	10936080	14.615	10936090	5.22302	10937030	0	10935541	4.45549	10937165	11.3004	10948446	4	10953748	28	10942627	14
10936100	39.1967	10936090	8.48216	10936100	8.0112	10937035	11.9294	10935555	3.56439	10937190	22.6008	10948447	6	10953757	28	10942635	15
10936110	26.0709	10936100	1.1382	10936110	10.7994	10937050	35.7881	10935563	2.6733	10937235	33.9013	10948587	10	10953797	23	10942636	15
10936120	12.9451	10936110	0	10936120	12.2481	10937075	71.5763	10935591	1.7822	10937240	45.2017	10948588	4	10953799	34	10942639	15
10936130	5.54908	10936120	0	10936130	13.6968	10937090	59.6469	10935651	0.891099	10937245	56.5021	10949441	39	10953804	32	10942643	18
10936140	9.25121	10936130	0	10936140	13.6968	10937105	35.7881	10935677	0	10937265	67.8025	10949447	45	10953823	18	10942652	15
10936150	18.4983	10936140	0	10936150	13.6968	10937115	47.7175	10935726	1.7822	10937280	79.103	10949462	48	10953825	34	10942655	12
10936160	22.1963	10936150	0	10936160	16.485	10937130	11.9294	10935734	2.6733	10937295	67.8025	10949505	45	10953857	26	10942658	12
10936170	25.8984	10936160	0	10936170	16.6616	10937155	23.8588	10935736	3.56439	10937300	45.2017	10949573	33	10953870	18	10942660	11
10936180	33.4793	10936170	0	10936180	15.2675	10937170	11.9294	10935744	4.45549	10937310	67.8025	10950113	9	10953872	19	10942661	10
10936190	41.2408	10936180	1.46454	10936190	13.6968	10937210	0	10935762	5.34659	10937320	56.5021	10950372	30	10953877	17	10942665	8
10936200	49.1831	10936190	3.33016	10936200	10.9086	10937215	35.7881	10935771	6.23769	10937325	67.8025	10950373	23	10953878	19	10942668	7
10936210	55.0936	10936200	4.13233	10936210	9.45991	10937245	47.7175	10935795	7.12879	10937330	56.5021	10950388	27	10953881	19	10942705	20
10936220	56.9447	10936210	4.83351	10936220	8.0112	10937270	11.9294	10935846	8.01989	10937335	45.2017	10950389	28	10953888	19	10942828	27
10936230	51.3956	10936220	5.30153	10936230	8.0112	10937280	35.7881	10935853	7.12879	10937340	67.8025	10950398	20	10953890	22	10942835	33
10936240	44.1803	10936230	7.07646	10936240	8.0112	10937300	23.8588	10935870	8.01989	10937345	56.5021	10950399	26	10953893	20	10942848	34
10936250	44.3651	10936240	10.1879	10936250	5.22302	10937315	35.7881	10935883	7.12879	10937355	67.8025	10950426	27	10953951	20	10942849	15
10936260	44.3651	10936250	11.5759	10936260	2.43484	10937335	11.9294	10935886	6.23769	10937365	45.2017	10950427	27	10954004	17	10942852	15
10936270	40.6671	10936260	5.72973	10936270	1.21742	10937355	23.8588	10935887	7.12879	10937380	33.9013	10950436	31	10954006	43	10942859	35
10936280	34.9373	10936270	0	10936280	0	10937370	11.9294	10935892	6.23769	10937395	11.3004	10950478	16	10954017	48	10942873	41
10936290	25.144	10936280	0	10936290	0	10937410	0	10935899	5.34659	10937410	0	10950479	20	10954020	9	10942889	41
10936300	17.3824	10936290	0	10936300	0	10937780	11.9294	10935904	6.23769	10937530	22.6008	10950542	15	10954022	49	10942893	15
10936310	17.3824	10936300	0	10936310	0	10937810	23.8588	10935945	7.12879	10937585	0	10950543	21	10954076	18	10942894	15
10936320	21.2652	10936310	0	10936320	0	10937820	59.6469	10935953	6.23769	10937680	22.6008	10950567	24	10954109	43	10942896	15
10936330	21.2652	10936320	0	10936330	0	10937825	71.5763	10935961	5.34659	10937690	45.2017	10950572	11	10954158	27	10942902	16
10936340	17.3824	10936330	0	10936340	0	10937835	59.6469	10935990	4.45549	10937695	67.8025	10950573	26	10954160	18	10942906	16
10936350	13.6803	10936340	0	10936350	0	10937865	47.7175	10935995	2.6733	10937700	79.103	10950662	17	10954224	12	10942912	15
10936360	15.5272	10936350	0	10936360	0	10937875	11.9294	10935997	1.7822	10937705	90.4034	10950663	32	10954244	14	10942922	13
10936370	27.1716	10936360	0.980229	10936370	0	10937880	0	10936028	0.891099	10937735	67.8025	10950689	11	10954246	18	10942928	16
10936380	45.0961	10936370	3.60642	10936380	0	10938040	23.8588	10936049	1.7822	10937745	45.2017	10950690	16	10954272	32	10942937	14
10936390	67.2649	10936380	5.29449	10936390	0	10938065	83.5056	10936071	2.6733	10937750	22.6008	10950736	3	10954311	12	10942938	16
10936400	83.6998	10936390	6.93434	10936400	0	10938095	59.6469	10936088	1.7822	10937755	11.3004	10950737	13	10954408	15	1094293	45
10936410	85.9122	10936400	11.5097	10936410	0	10938120	11.9294	10936118	2.6733	10937760	0	10950753	9	10954431	13	10942943	14
10936420	83.8805	10936410	14.2975	10936420	0	10938135	23.8588	10936138	1.7822	10937790	22.6008	10950765	12	10954513	16	10942944	17
10936430	83.8805	10936420	13.918	10936430	0	10938140	35.7881	10936170	0.891099	10937800	45.2017	10950766	20	10954586	15	10942955	17
10936440	83.8805	10936430	11.9206	10936440	0	10938175	23.8588	10936210	1.7822	10937815	56.5021	10950784	19	10954733	10	10942963	19
10936450	84.0653	10936440	9.84236	10936450	0	10938190	11.9294	10936226	0.891099	10937845	33.9013	10950830	12	10955137	20	10942968	17
10936460	76.3037	10936450	4.78588	10936460	0	10938195	0	10936272	1.7822	10937855	11.3004	10951407	48	10955139	14	10942973	16
10936470	58.3792	10936460	0	10936470	1.21742	10938220	23.8588	10936276	2.6733	10937870	0	10952465	16	10955194	7	10942978	45
10936480	36.2104	10936470	0	10936480	3.65227	10938225	47.7175	10936296	1.7822	10938030	33.9013	10952466	15	10955196	15	10943503	21
10936490	17.9245	10936480	0	10936490	4.86969	10938230	71.5763	10936350	2.6733	10938035	79.103	10952845	15	10955300	11	10943504	21
10936500	11.8292	10936490	0	10936500	4.86969	10938235	83.5056	10936352	3.56439	10938050	101.704	10952846	13	10955306	13	10943517	21
10936510	13.861	10936500	0	10936510	4.86969	10938275	59.6469	10936434	4.45549	10938080	124.305	10952921	6	10955389	31	10943537	24
10936520	27.3482	10936510	0	10936520	6.26378	10938280	35.7881	10936439	6.23769	10938085	90.4034	10952922	26	10955392	28	10943541	25
10936530	42.8672	10936520	0	10936530	9.05195	10938285	11.9294	10936460	5.34659	10938090	45.2017	10952951	20	10955708	23	10943622	13
10936540	44.7183	10936530	0	10936540	13.0576	10938290	0	10936466	4.45549	10938105	22.6008	10952978	23	1095572	38	10943660	22
10936550	61.3696	10936540	0	10936550	17.0632	10938335	11.9294	10936475	5.34659	10938135	11.3004	10952981	25	10955752	24	10943689	50
10936560	87.6336	10936550	0	10936560	17.2398	10938345	23.8588	10936479	4.45549	10938140	79.103	10952984	25	10955866	12	10943721	36
10936570	97.0655	10936560	0	10936570	14.805	10938390	11.9294	10936481	3.56439	10938150	90.4034	10952986	4	10955869	25	10943776	18
10936580	101.129	10936570	0	10936580	13.5876	10938400	0	10936543	4.45549	10938190	79.103	10953003	44	10955924	18	10943973	17
10936590	103.161	10936580	0	10936590	13.5876	10938410	23.8588	10936550	3.56439	10938195	11.3004	10953006	56	10955926	25	10944000	21
10936600	102.98	10936590	0	10936600	13.5876	10938415	35.7881	10936552	4.45549	10938205	0	10953009	56	10956648	23	10944001	19
10936610	93.195	10936600	0	10936610	12.1935	10938465	23.8588	10936572	3.56439	10938235	11.3004	10953035	2	10956650	20	10944009	19
10936620	87.4734	10936610	0	10936620	9.40529	10938470	11.9294	10936587	4.45549	10938275	33.9013	10953036	79	10956732	5	10944126	28
10936630	91.7177	10936620	0	10936630	5.39969	10938520	0	10936607	3.56439	10938290	22.6008	10953042	71	10956747	4	10944752	20
10936640	73.2153	10936630	0	10936640	1.39409	10938585	11.9294	10936662	1.7822	10938310	33.9013	10953048	70	10957475	10	10944873	23
10936650	46.9513	10936640	0	10936650	0	10938595	35.7881	10936663	0.891099	10938330	11.3004	10953103	33	10957874	44	10945298	25
10936660	39.3705	10936650	0	10936660	0	10938610	47.7175	10936688	0	10938335	22.6008	10953113	46	10958595	3	10945424	34
10936670	37.158	10936660	0	10936670	0	10938640	35.7881	10936787	0.891099	10938365	11.3004	10953145	14	10958704	40	10945545	27
10936680	35.1262	10936670	0	10936680	0	10938650	11.9294	10936788	2.6733	10938375	56.5021	10953146	109	10958707	3	10945569	23
10936690	33.2751	10936680	0	10936690	0	10938655	23.8588	10936820	3.56439	10938380	67.8025	10953161	10	10958744	40	10945792	5
10936700	29.573	10936690	0	10936700	0	10938665	11.9294	10936876	2.6733	10938385	79.103	10953162	139	10958746	10	10945854	14
10936710	23.4777	10936700	0	10936710	0	10938675	35.7881	10936879	1.7822	10938390	67.8025	10953170	7	10958755	19	10945901	11
10936720	26.8102	10936710	0	10936720	1.21742	10938685	59.6469	10936910	2.6733	10938395	79.103	10953171	145	10958758	42	10945908	33
10936730	34.3869	10936720	0	10936730	3.82893	10938705	83.5056	10936916	1.7822	10938400	90.4034	10953215	81	10958760	19	10945936	26
10936740	36.4187	10936730	0	10936740	5.22302	10938710	71.5763	10936933	2.6733	10938405	101.704	10953272	6	10958772	18	10945953	16
10936750	38.6312	10936740	2.13467	10936750	5.22302	10938720	83.5056	10936955	3.56439	10938425	124.305	10953273	71	10958779	15	10945971	9
10936760	40.8437	10936750	6.07394	10936760	5.22302	10938730	59.6469	10937002	4.45549	10938430	79.103	10953293	62	10958791	24	10945992	8
10936770	42.8754	10936760	8.14614	10936770	5.22302	10938740	35.7881	10937022	3.56439	10938440	67.8025	10953300	8	10958793	12	10945996	8
10936780	44.7265	10936770	7.18009	10936780	5.22302	10938755	47.7175	10937027	2.6733	10938450	56.5021	10953301	62	10958828	37	10946064	6
10936790	48.6093	10936780	6.23735	10936790	5.22302	10938760	83.5056	10937030	1.7822	10938455	45.2017	10953308	58	10958830	4	10946076	18
10936800	48.9707	10936790	9.89013	10936800	5.22302	10938775	71.5763	10937035	3.56439	10938460	33.9013	10953325	19	10958831	42	10946080	2
10936810	39.7236	10936800	11.9064	10936810	4.0056	10938800	95.435	10937060	4.45549	10938480	11.3004	10953326	50	10958833	4	10946083	17
10936820	34.1787	10936810	9.07061	10936820	1.39409	10938810	83.5056	10937094	5.34659	10938490	0	10953327	20	10958874	44	10946085	15
10936830	34.1787	10936820	9.15016	10936830	0	10938815	23.8588	10937110	4.45549	10938515	11.3004	10953328	53	10958876	6	10946156	20
10936840	33.998	10936830	7.54956	10936840	0	10938820	47.7175	10937126	3.56439	10938540	33.9013	10953365	23	10959175	10	10946192	28
10936850	35.6683	10936840	4.34665	10936850	0	10938825	59.6469	10937134	2.6733	10938565	45.2017	10953366	45	10960591	62	10946206	21
10936860	35.4876	10936850	4.29707	10936860	1.39409	10938830	83.5056	10937204	1.7822	10938570	33.9013	10953371	41			10946221	17
10936870	35.6683	10936860	4.19463	10936870	2.78818	10938875	59.6469	10937209	2.6733	10938620	22.6008	10953376	23			10946227	23
10936880	37.7001	10936870	4.09056	10936880	2.78818	10938880	47.7175	10937229	3.56439	10938640	33.9013	10953377	35			10946229	25
10936890	39.3663	10936880	5.52491	10936890	2.78818	10938885	35.7881	10937271	4.45549	10938650	11.3004	10953391	33			10946251	43
10936900	38.9967	10936890	6.79751	10936900	2.78818	10938910	11.9294	10937291	5.34659	10938660	22.6008	10953392	35			10946253	46
10936910	36.7801	10936900	6.47241	10936910	2.78818	10938915	23.8588	10937302	4.45549	10938685	45.2017	10953397	36			10946256	8
10936920	36.5953	10936910	4.50294	10936920	2.78818	10938940	11.9294	10937316	6.23769	10938690	67.8025	10953406	40			10946263	42
10936930	34.5594	10936920	2.42459	10936930	2.78818	10938970	23.8588	10937323	5.34659	10938695	56.5021	10953430	31			10946265	40
10936940	32.8891	10936930	1.0855	10936940	4.0056	10939000	35.7881	10937342	6.23769	10938715	45.2017	10953431	35			10946274	5
10936950	35.1015	10936940	0	10936950	3.82893	10939025	11.9294	10937348	5.34659	10938735	56.5021	10953448	33			10946277	4
10936960	35.1015	10936950	1.92554	10936960	3.65227	10939055	0	10937368	4.45549	10938740	33.9013	10953484	15			10946280	4
10936970	33.2505	10936960	3.64723	10936970	6.08711	10939155	11.9294	10937369	3.56439	10938745	11.3004	10953485	20			10946282	41
10936980	33.2546	10936970	1.7217	10936980	11.4868	10939210	0	10937374	4.45549	10938790	0	10953490	12			10946294	32
10936990	33.2628	10936980	0	10936990	16.8865	10939225	23.8588	10937400	6.23769	10938825	45.2017	10953491	20			10946299	7
10937000	31.4159	10936990	0	10937000	18.1039	10939245	35.7881	10937401	7.12879	10938835	56.5021	10953523	5			10946302	7
10937010	43.4299	10937000	0	10937010	20.5388	10939255	47.7175	10937409	6.23769	10938855	67.8025	109535	7			10946304	8
10937020	57.295	10937010	0	10937020	24.3677	10939280	23.8588	10937431	5.34659	10938880	22.6008	109536	20			10946305	8
10937030	60.6357	10937020	0	10937030	25.9384	10939300	11.9294	10937480	4.45549	10938890	11.3004	10953706	18			10946319	22
10937040	67.6703	10937030	0	10937040	27.3325	10939310	0	10937494	3.56439	10938910	0	10953707	27			10946322	12
10937050	73.0346	10937040	0	10937050	27.3325	10939380	11.9294	10937496	2.6733	10938950	22.6008	10953718	15			10946333	13
10937060	85.9797	10937050	0	10937060	32.5555	10939435	59.6469	10937500	3.56439	10938990	33.9013	10953719	24			10946337	20
10937070	95.4034	10937060	2.2982	10937070	36.2624	10939445	71.5763	10937539	2.6733	10939005	11.3004	10953726	22			10946340	15
10937080	93.5523	10937070	4.45174	10937080	33.7602	10939480	95.435	10937545	1.7822	10939015	22.6008	10953741	18			10946353	15
10937090	99.2862	10937080	5.6979	10937090	35.4402	10939490	35.7881	10937573	3.56439	10939025	33.9013	10953742	27			10946356	16
10937100	93.3716	10937090	6.9099	10937100	34.454	10939500	23.8588	10937596	2.6733	10939045	22.6008	10953746	15			10946364	13
10937110	81.7231	10937100	6.53519	10937110	33.0599	10939535	0	10937651	1.7822	10939070	11.3004	10953755	19			10946371	10
10937120	74.3188	10937110	7.73011	10937120	32.7066	10939610	11.9294	10937673	0.891099	10939080	0	10953756	27			10946385	10
10937130	65.0717	10937120	10.5755	10937130	31.3125	10939625	23.8588	10937676	0	10939145	22.6008	10953776	24			10946402	9
10937140	61.3778	10937130	10.8406	10937140	31.3125	10939680	11.9294	10937816	0.891099	10939170	33.9013	10953777	33			10946405	8
10937150	48.0672	10937140	7.64801	10937150	25.1034	10939685	35.7881	10937842	1.7822	10939200	11.3004	10953780	26			10946414	7
10937160	40.3057	10937150	2.82242	10937160	20.2337	10939695	47.7175	10937855	2.6733	10939215	22.6008	10953803	31			10946415	19
10937170	43.823	10937160	2.70333	10937170	21.3418	10939720	35.7881	10937888	3.56439	10939225	11.3004	10953814	19			10946439	18
10937180	39.9401	10937170	6.15337	10937180	19.6619	10939740	11.9294	10937901	4.45549	10939250	22.6008	10953815	32			10946445	10
10937190	35.8766	10937180	7.3395	10937190	20.648	10939750	0	10937902	5.34659	10939260	33.9013	10953829	29			10946454	10
10937200	49.3679	10937190	6.74879	10937200	24.7082	10939755	11.9294	10937919	4.45549	10939270	22.6008	10953875	18			10946462	13
10937210	70.9864	10937200	4.02279	10937210	26.3336	10939790	47.7175	10937948	5.34659	10939305	11.3004	10953876	19			10946471	19
10937220	75.0499	10937210	4.57084	10937220	25.1162	10939810	59.6469	10937953	6.23769	10939315	0	10953879	19			10946473	18
10937230	73.3795	10937220	3.40737	10937230	23.8987	10939825	71.5763	10937976	5.34659	10939340	11.3004	10953880	20			10946483	18
10937240	77.6238	10937230	0.139333	10937240	22.45	10939840	95.435	10937986	4.45549	10939360	33.9013	10953882	19			10946484	4
10937250	76.1382	10937240	0.679958	10937250	19.6072	10939845	59.6469	10937988	3.56439	10939365	45.2017	10953883	21			10946492	20
10937260	68.7381	10937250	0.540625	10937260	16.9957	10939855	71.5763	10938039	2.6733	10939385	56.5021	10953894	20			10946494	21
10937270	64.8553	10937260	0	10937270	16.9957	10939865	47.7175	10938040	3.56439	10939400	67.8025	10953895	22			10946512	24
10937280	60.9724	10937270	0	10937280	17.1724	10939875	71.5763	10938107	2.6733	10939415	45.2017	10953949	13			10946543	21
10937290	45.4493	10937280	0	10937290	13.2888	10939880	59.6469	10938121	1.7822	10939420	33.9013	10953950	21			10946549	19
10937300	25.8627	10937290	0	10937300	10.446	10939885	83.5056	10938136	0.891099	10939425	56.5021	10954069	8			10946551	3
10937310	19.9481	10937300	0	10937310	11.6635	10939895	59.6469	10938141	0	10939440	45.2017	10954070	26			10946685	9
10937320	17.9163	10937310	0	10937320	12.8809	10939905	71.5763	10938186	0.891099	10939445	56.5021	10954077	22			10946690	15
10937330	9.97403	10937320	0	10937330	12.8809	10939910	59.6469	10938279	1.7822	10939465	79.103	10954078	26			10946728	6
10937340	5.91049	10937330	0	10937340	12.7042	10939930	35.7881	10938285	2.6733	10939470	90.4034	10954110	42			10946729	6
10937350	7.75744	10937340	0	10937350	12.5276	10939935	47.7175	10938301	3.56439	10939480	67.8025	10954111	18			10946738	9
10937360	7.75744	10937350	0	10937360	11.3101	10939940	23.8588	10938313	4.45549	10939490	79.103	10954116	42			10946741	63
10937370	9.78921	10937360	2.31916	10937370	8.69862	10939960	11.9294	10938327	5.34659	10939500	67.8025	10954183	28			10946742	13
10937380	9.78921	10937370	6.50028	10937380	6.08711	10939990	0	10938368	4.45549	10939510	56.5021	10954184	19			10946751	12
10937390	7.75744	10937380	8.68719	10937390	4.86969	10940040	11.9294	10938389	3.56439	10939520	33.9013	10954194	25			10946761	12
10937400	7.75744	10937390	6.23193	10937400	4.86969	10940050	23.8588	10938390	1.7822	10939530	56.5021	10954222	21			10946770	11
10937410	7.75744	10937400	5.38048	10937410	4.86969	10940095	11.9294	10938406	2.6733	10939545	45.2017	10954223	11			10946774	10
10937420	9.60851	10937410	7.61863	10937420	4.86969	10940105	0	10938425	1.7822	10939550	56.5021	10954271	31			10946784	41
10937430	9.61262	10937420	8.19073	10937430	6.08711	10940165	23.8588	10938434	2.6733	10939560	90.4034	10954294	22			10946785	7
10937440	9.61673	10937430	8.70058	10937440	7.30453	10940185	35.7881	10938444	3.56439	10939565	101.704	10954310	12			10946788	38
10937450	11.4678	10937440	9.1451	10937450	7.30453	10940205	59.6469	10938469	2.6733	10939580	90.4034	10954410	17			10946800	4
10937460	9.43603	10937450	6.64312	10937460	7.30453	10940210	71.5763	10938485	1.7822	10939585	79.103	10954432	11			10946819	39
10937470	7.40426	10937460	2.47735	10937470	7.30453	10940215	83.5056	10938512	2.6733	10939595	90.4034	10954433	27			10946827	31
10937480	7.40426	10937470	1.01088	10937480	7.30453	10940220	59.6469	10938515	1.7822	10939605	101.704	10954499	27			10946833	30
10937490	7.40426	10937480	1.01073	10937490	6.08711	10940225	71.5763	10938520	2.6733	10939615	56.5021	10954514	16			10946842	25
10937500	7.40426	10937490	0.815222	10937500	4.86969	10940230	83.5056	10938578	3.56439	10939620	45.2017	10954515	33			10946854	26
10937510	5.55319	10937500	0.56453	10937510	4.86969	10940240	71.5763	10938582	2.6733	10939625	56.5021	10954528	22			10946858	9
10937520	3.70213	10937510	0.454024	10937520	2.43484	10940260	47.7175	10938598	3.56439	10939640	45.2017	10954529	38			10946859	9
10937530	1.85106	10937520	0.398734	10937530	0	10940265	35.7881	10938604	4.45549	10939660	33.9013	10954535	26			10946868	28
10937540	0	10937530	0.398659	10937540	0	10940270	23.8588	10938610	3.56439	10939680	22.6008	10954536	31			10946873	25
10937550	0	10937540	0.199311	10937550	1.39409	10940280	11.9294	10938677	2.6733	10939690	33.9013	10954544	24			10946881	14
10937560	4.06354	10937550	0	10937560	2.78818	10940285	0	10938689	1.7822	10939705	22.6008	10954545	29			10946886	15
10937570	8.12708	10937560	0	10937570	2.78818	10940290	11.9294	10938691	0.891099	10939715	11.3004	10954553	19			10946890	14
10937580	8.12708	10937570	0	10937580	2.78818	10940295	35.7881	10938717	1.7822	10939720	22.6008	10954554	26			10946895	28
10937590	14.0417	10937580	0	10937590	2.78818	10940300	59.6469	10938751	0.891099	10939745	11.3004	10954565	13			10946899	10
10937600	19.9563	10937590	0	10937600	2.78818	10940305	71.5763	10938784	1.7822	10939770	33.9013	10954566	20			10946903	21
10937610	19.9563	10937600	0	10937610	2.78818	10940315	107.364	10938829	2.6733	10939775	22.6008	10954700	6			10946974	42
10937620	19.9563	10937610	0	10937620	2.78818	10940335	119.294	10938861	1.7822	10939825	11.3004	10954701	19			10946979	45
10937630	19.9563	10937620	0	10937630	2.78818	10940345	107.364	10938887	0.891099	10939870	22.6008	10954731	5			10946988	51
10937640	19.9563	10937630	0	10937640	2.61151	10940350	83.5056	10938923	0	10939875	33.9013	10954732	10			10947002	46
10937650	15.8927	10937640	0	10937650	2.43484	10940355	59.6469	10938933	0.891099	10939925	22.6008	10954798	33			10947030	4
10937660	11.8292	10937650	0	10937660	2.43484	10940360	47.7175	10939008	1.7822	10939930	11.3004	10955143	19			10947039	5
10937670	11.8292	10937660	0	10937670	2.43484	10940370	23.8588	10939011	2.6733	10939935	0	10955144	14			10947050	79
10937680	5.9146	10937670	0	10937680	3.65227	10940390	11.9294	10939038	1.7822	10939970	11.3004	10955301	11			10947058	8
10937690	2.03177	10937680	0	10937690	4.86969	10940400	23.8588	10939100	2.6733	10939975	33.9013	10955302	14			10947062	8
10937700	6.09531	10937690	2.37492	10937700	4.86969	10940410	35.7881	10939125	3.56439	10939985	56.5021	10955337	20			10947066	8
10937710	8.12708	10937700	4.6364	10937710	6.26378	10940420	71.5763	10939141	2.6733	10940025	45.2017	10955338	10			10947078	7
10937720	8.12708	10937710	4.44368	10937720	7.65787	10940425	59.6469	10939143	3.56439	10940030	22.6008	10955358	30			10947083	8
10937730	14.0376	10937720	4.28514	10937730	7.65787	10940430	83.5056	10939198	2.6733	10940040	0	10955359	16			10947085	7
10937740	21.795	10937730	4.14369	10937740	7.65787	10940440	119.294	10939211	3.56439	10940055	11.3004	10955393	28			10947089	19
10937750	23.642	10937740	4.06908	10937750	11.4868	10940445	131.223	10939212	5.34659	10940105	33.9013	10955394	16			10947092	11
10937760	23.642	10937750	4.04423	10937760	16.7098	10940450	143.153	10939222	6.23769	10940110	22.6008	10955633	20			10947093	11
10937770	25.6737	10937760	4.01937	10937770	16.8865	10940455	131.223	10939253	7.12879	10940130	33.9013	10955709	23			10947094	9
10937780	25.6737	10937770	2.44195	10937780	17.1178	10940460	143.153	10939268	8.01989	10940135	45.2017	10955710	14			10947103	10
10937790	21.6102	10937780	0.438477	10937790	19.9606	10940465	131.223	10939281	7.12879	10940140	56.5021	10955753	23			10947118	15
10937800	19.5784	10937790	0	10937800	19.9606	10940470	190.87	10939290	6.23769	10940160	33.9013	10955754	34			10947197	10
10937810	21.6102	10937800	0	10937810	19.7839	10940475	167.011	10939295	5.34659	10940185	22.6008	10955763	29			10947201	9
10937820	17.7315	10937810	0	10937820	21.0013	10940480	238.588	10939319	3.56439	10940190	11.3004	10955764	37			10947215	15
10937830	13.8528	10937820	1.99106	10937830	21.0013	10940485	250.517	10939382	2.6733	10940195	0	10955767	27			10947232	20
10937840	21.4295	10937830	3.83908	10937840	17.1724	10940490	286.305	10939390	3.56439	10940205	11.3004	10955768	37			10947233	18
10937850	26.9745	10937840	3.55455	10937850	16.0642	10940495	262.446	10939403	4.45549	10940220	22.6008	10955800	25			10947239	21
10937860	24.9427	10937850	3.23892	10937860	20.179	10940500	310.164	10939421	5.34659	10940225	33.9013	10955801	38			10947241	19
10937870	22.9109	10937860	2.89063	10937870	24.1846	10940505	298.234	10939426	3.56439	10940230	45.2017	10955832	21			10947244	21
10937880	22.9109	10937870	2.54234	10937880	29.4077	10940510	310.164	10939429	4.45549	10940260	33.9013	10955833	30			10947260	22
10937890	22.9109	10937880	2.24377	10937890	32.0192	10940515	381.74	10939447	3.56439	10940280	22.6008	10955868	25			10947266	27
10937900	20.8791	10937890	3.54593	10937900	30.8018	10940520	417.528	10939463	4.45549	10940285	11.3004	10956029	8			1094726	40
10937910	18.8474	10937900	3.24269	10937910	32.6038	10940525	357.881	10939508	3.56439	10940345	22.6008	10956121	24			10947270	29
10937920	14.9687	10937910	0.756433	10937920	38.4114	10940530	345.952	10939515	2.6733	10940370	33.9013	10956122	28			10947271	29
10937930	5.54497	10937920	0	10937930	42.6483	10940535	286.305	10939543	3.56439	10940375	45.2017	10956147	10			10947275	20
10937940	2.03177	10937930	0	10937940	42.5937	10940540	262.446	10939544	4.45549	10940380	56.5021	10956148	33			10947279	19
10937950	4.06354	10937940	0	10937950	42.3078	10940545	226.658	10939552	5.34659	10940385	45.2017	10956591	40			10947283	22
10937960	11.821	10937950	0	10937960	40.6824	10940555	167.011	10939553	6.23769	10940400	33.9013	10956592	31			10947286	31
10937970	28.8255	10937960	0	10937970	33.834	10940565	238.588	10939577	5.34659	10940405	45.2017	10956618	38			10947300	18
10937980	41.9554	10937970	0	10937980	35.1061	10940570	190.87	10939589	6.23769	10940415	67.8025	10956619	22			10947301	39
10937990	47.6852	10937980	0	10937990	41.7778	10940575	250.517	10939594	7.12879	10940425	56.5021	10956623	39			10947328	48
10938000	49.5322	10937990	0	10938000	40.1524	10940580	262.446	10939599	6.23769	10940430	45.2017	10956624	22			10947331	47
10938010	49.5322	10938000	0	10938010	35.7935	10940585	310.164	10939619	5.34659	10940435	33.9013	10956630	37			10947337	50
10938020	49.5322	10938010	0	10938020	35.7935	10940590	381.74	10939634	3.56439	10940445	45.2017	10956631	19			10947354	7
10938030	47.5004	10938020	0	10938030	34.5215	10940595	405.599	10939687	2.6733	10940460	33.9013	10956641	25			10947375	10
10938040	49.5322	10938030	0	10938040	29.2984	10940600	453.316	10939692	3.56439	10940470	11.3004	10956642	21			10947382	9
10938050	49.9018	10938040	0	10938050	25.4695	10940605	441.387	10939707	2.6733	10940475	56.5021	10956675	10			10947417	40
10938060	41.0244	10938050	0.577291	10938060	24.2521	10940610	477.175	10939708	1.7822	10940480	67.8025	10956676	15			10947431	11
10938070	33.809	10938060	2.73822	10938070	18.9744	10940615	536.822	10939730	0.891099	10940485	79.103	10956702	6			10947434	53
10938080	29.9303	10938070	4.25495	10938080	12.3027	10940620	501.034	10939774	1.7822	10940490	90.4034	10956703	12			10947437	16
10938090	28.0834	10938080	4.09002	10938090	9.69119	10940630	536.822	10939777	2.6733	10940495	113.004	10956718	5			10947441	18
10938100	28.0834	10938090	3.84582	10938100	7.02506	10940635	572.61	10939792	3.56439	10940530	67.8025	10956719	17			10947444	19
10938110	28.0834	10938100	3.45861	10938110	2.78818	10940645	608.398	10939874	2.6733	10940535	56.5021	10956733	4			1094744	32
10938120	28.0834	10938110	2.96407	10938120	0	10940650	596.469	10939910	1.7822	10940540	45.2017	10956734	19			10947454	27
10938130	24.0198	10938120	2.51928	10938130	6.78097	10940655	608.398	10939917	0.891099	10940545	33.9013	10956749	16			10947470	31
10938140	15.8927	10938130	1.164	10938140	15.0106	10940660	656.116	10939935	0	10940550	11.3004	10956762	15			10947485	15
10938150	9.79744	10938140	0	10938150	17.8534	10940665	703.833	10939949	0.891099	10940555	0	10956837	8			10947503	24
10938160	5.9146	10938150	0	10938160	23.1311	10940670	727.692	10940014	1.7822	10940560	11.3004	10957424	13			10947515	17
10938170	8.12708	10938160	0	10938170	31.2515	10940675	703.833	10940090	2.6733	10940565	22.6008	10957489	11			10947546	15
10938180	12.1906	10938170	0	10938180	39.7253	10940680	715.763	10940091	3.56439	10940570	33.9013	10957490	20			10947549	13
10938190	12.1906	10938180	0	10938190	43.9622	10940685	644.186	10940110	2.6733	10940575	45.2017	10958302	38			10947602	29
10938200	12.1906	10938190	0	10938200	45.4109	10940690	656.116	10940120	3.56439	10940580	56.5021	10958405	44			10947640	6
10938210	15.8886	10938200	0	10938210	53.7626	10940700	584.54	10940167	4.45549	10940585	79.103	10958412	41			10947810	8
10938220	27.1716	10938210	0	10938220	55.3334	10940705	656.116	10940195	3.56439	10940590	113.004	10958568	22			10947815	7
10938230	38.4546	10938220	0	10938230	51.3952	10940710	715.763	10940229	2.6733	10940595	124.305	10958581	50			10947817	7
10938240	43.9996	10938230	0	10938240	52.7893	10940715	739.621	10940271	1.7822	10940615	135.605	10958587	65			10947903	20
10938250	51.5763	10938240	0	10938250	51.5719	10940720	835.056	10940273	2.6733	10940620	124.305	10958593	74			10947913	25
10938260	64.5173	10938250	0	10938260	46.1175	10940725	846.986	10940292	3.56439	10940625	135.605	10958612	87			10947968	20
10938270	73.5755	10938260	0	10938270	37.6438	10940730	823.127	10940303	2.6733	10940630	124.305	10958613	5			10947976	16
10938280	75.4224	10938270	0	10938280	43.6088	10940735	894.703	10940312	3.56439	10940635	113.004	10958688	37			10948204	5
10938290	75.4224	10938280	0	10938290	61.9858	10940740	882.774	10940349	2.6733	10940640	101.704	10958702	42			10948227	23
10938300	71.7244	10938290	0	10938300	67.604	10940745	894.703	10940360	3.56439	10940645	67.8025	10958705	40			10948298	7
10938310	62.2925	10938300	0	10938310	68.8214	10940750	930.492	10940375	2.6733	10940650	56.5021	10958710	44			10948489	13
10938320	56.7434	10938310	0	10938320	69.7529	10940755	966.28	10940380	3.56439	10940655	67.8025	10958717	47			10948895	22
10938330	54.9006	10938320	0	10938330	68.1822	10940760	990.138	10940395	2.6733	10940670	56.5021	10958753	40			10949117	18
10938340	47.1431	10938330	0	10938340	68.2368	10940765	930.492	10940418	1.7822	10940680	45.2017	10958754	19			10949422	38
10938350	34.0214	10938340	0	10938350	72.8142	10940770	882.774	10940436	3.56439	10940695	33.9013	10958770	34			10949509	47
10938360	26.8143	10938350	0	10938360	79.8265	10940775	775.41	10940450	4.45549	10940700	45.2017	10958771	18			10949522	48
10938370	29.0309	10938360	0	10938370	70.8419	10940780	811.198	10940464	3.56439	10940710	33.9013	10958777	28			10949532	43
10938380	31.0627	10938370	0	10938380	52.4649	10940785	906.633	10940467	2.6733	10940725	22.6008	10958778	15			10949562	30
10938390	31.0627	10938380	0	10938390	39.9438	10940790	811.198	10940490	3.56439	10940730	33.9013	10960608	70			10949570	33
10938400	33.2751	10938390	0	10938400	30.3746	10940795	835.056	10940501	4.45549	10940735	22.6008	10960633	61			10949707	32
10938410	35.6683	10938400	0	10938410	29.1572	10940800	799.268	10940519	5.34659	10940750	33.9013					10950344	13
10938420	36.0297	10938410	0	10938420	30.4967	10940805	906.633	10940525	6.23769	10940760	45.2017					10950354	23
10938430	40.274	10938420	0	10938430	26.3818	10940810	918.562	10940527	7.12879	10940780	56.5021					10950363	25
10938440	42.3058	10938430	0	10938440	19.1383	10940815	978.209	10940538	8.91099	10940785	45.2017					10950370	23
10938450	38.2422	10938440	0	10938450	12.126	10940820	1014	10940539	9.80209	10940790	56.5021					10950378	24
10938460	34.1787	10938450	0	10938460	12.3573	10940825	1037.86	10940544	8.91099	10940795	67.8025					10950396	21
10938470	32.1469	10938460	0	10938470	12.3573	10940830	1061.71	10940558	9.80209	10940805	56.5021					10950406	21
10938480	32.1469	10938470	0	10938480	10.9086	10940835	1025.93	10940563	10.6932	10940810	45.2017					10950409	20
10938490	31.9621	10938480	0	10938490	10.9086	10940840	1002.07	10940571	11.5843	10940815	33.9013					10950417	20
10938500	27.7137	10938490	0	10938500	6.90302	10940845	1014	10940586	13.3665	10940825	56.5021					10950418	22
10938510	21.6184	10938500	0	10938510	2.89742	10940855	1049.79	10940590	14.2576	10940835	90.4034					10950423	25
10938520	15.5231	10938510	0	10938520	2.89742	10940860	1037.86	10940597	15.1487	10940850	79.103					10950429	27
10938530	15.1617	10938520	0.14696	10938530	2.89742	10940865	1049.79	10940600	16.0398	10940860	90.4034					10950430	27
10938540	30.5082	10938530	0.343673	10938540	4.11484	10940870	1014	10940602	16.9309	10940865	146.906					10950442	29
10938550	46.2161	10938540	2.01284	10938550	3.88355	10940875	1109.43	10940606	18.7131	10940875	158.206					10950446	28
10938560	58.2261	10938550	2.14652	10938560	3.65227	10940880	1192.94	10940609	20.4953	10940880	135.605					10950465	28
10938570	68.0194	10938560	0.813096	10938570	4.86969	10940885	1145.22	10940612	21.3864	10940890	90.4034					10950466	27
10938580	67.8387	10938570	2.64064	10938580	4.86969	10940890	1109.43	10940621	20.4953	10940900	79.103					10950471	25
10938590	65.811	10938580	4.36074	10938590	4.86969	10940895	1181.01	10940623	21.3864	10940915	67.8025					10950480	17
10938600	69.8746	10938590	9.12829	10938600	4.86969	10940900	1336.09	10940627	20.4953	10940920	11.3004					10950483	19
10938610	73.9381	10938600	13.8476	10938610	4.86969	10940910	1371.88	10940631	19.6042	10940930	0					10950484	15
10938620	68.3849	10938610	12.2074	10938620	4.86969	10940915	1276.44	10940637	18.7131	10940945	22.6008					10950489	11
10938630	53.0384	10938620	10.4707	10938630	5.04635	10940920	1264.51	10940638	19.6042	10940965	45.2017					10950493	13
10938640	39.1815	10938630	8.68429	10938640	5.22302	10940925	1216.8	10940652	21.3864	10940975	56.5021					10950496	11
10938650	27.1716	10938640	6.92896	10938650	5.22302	10940930	1157.15	10940654	22.2775	10940980	79.103					10950499	8
10938660	17.3783	10938650	6.77441	10938660	5.22302	10940940	1240.66	10940655	23.1686	10940985	101.704					10950500	10
10938670	13.6803	10938660	4.99892	10938670	5.22302	10940945	1252.58	10940658	24.0597	10940990	113.004					10950505	12
10938680	13.6803	10938670	1.65463	10938680	6.44044	10940950	1300.3	10940664	24.9508	10941000	124.305					10950508	14
10938690	13.3189	10938680	0	10938690	7.65787	10940955	1276.44	10940666	25.8419	10941005	135.605					10950511	12
10938700	11.1064	10938690	0	10938700	9.10657	10940960	1324.16	10940669	27.6241	10941020	113.004					10950512	13
10938710	11.1064	10938700	0	10938710	10.5553	10940965	1288.37	10940679	28.5152	10941025	124.305					10950514	12
10938720	14.9892	10938710	0	10938720	9.16119	10940970	1300.3	10940680	27.6241	10941035	101.704					10950515	12
10938730	26.2722	10938720	0	10938730	9.16119	10940975	1288.37	10940689	26.733	10941040	90.4034					10950521	12
10938740	39.2255	10938730	0	10938740	10.7866	10940980	1348.02	10940694	25.8419	10941045	79.103					10950522	12
10938750	46.8105	10938740	0	10938750	12.4119	10940985	1395.74	10940695	24.9508	10941050	101.704					10950527	16
10938760	52.5444	10938750	0	10938760	13.806	10940990	1431.53	10940704	25.8419	10941055	124.305					10950534	14
10938770	56.2465	10938760	0	10938770	14.0373	10940995	1443.45	10940709	24.9508	10941060	113.004					10950538	16
10938780	54.3955	10938770	0	10938780	15.7173	10941000	1562.75	10940721	25.8419	10941065	124.305					10950544	15
10938790	52.5444	10938780	0	10938790	15.7173	10941005	1467.31	10940734	24.9508	10941070	135.605					10950546	14
10938800	56.4272	10938790	0	10938800	14.2686	10941010	1443.45	10940740	24.0597	10941075	146.906					10950551	22
10938810	54.5762	10938800	1.0756	10938810	14.2686	10941015	1479.24	10940741	23.1686	10941080	135.605					10950555	14
10938820	41.4421	10938810	1.0756	10938820	12.8745	10941020	1586.61	10940743	24.9508	10941090	146.906					10950559	22
10938830	28.4888	10938820	0	10938830	10.0317	10941025	1658.18	10940752	24.0597	10941095	135.605					10950562	22
10938840	20.9038	10938830	0	10938840	8.58301	10941030	1741.69	10940762	24.9508	10941100	158.206					10950570	12
10938850	15.1699	10938840	0	10938850	8.58301	10941035	1765.55	10940777	24.0597	10941105	135.605					10950579	24
10938860	9.61673	10938850	0	10938860	7.1343	10941040	1801.34	10940779	22.2775	10941110	90.4034					10950580	22
10938870	7.76567	10938860	0	10938870	4.23689	10941045	1789.41	10940780	21.3864	10941120	79.103					10950587	7
10938880	7.76567	10938870	0	10938880	2.78818	10941050	1777.48	10940784	22.2775	10941125	67.8025					10950589	5
10938890	3.88283	10938880	0	10938890	2.78818	10941055	1693.97	10940785	21.3864	10941130	56.5021					10950590	5
10938900	4.06354	10938890	0	10938900	2.78818	10941060	1753.62	10940788	20.4953	10941140	45.2017					10950594	5
10938910	10.1588	10938900	0.18491	10938910	2.78818	10941065	1717.83	10940789	19.6042	10941145	33.9013					10950596	5
10938920	12.1906	10938910	8.0924	10938920	2.78818	10941070	1598.54	10940790	18.7131	10941155	11.3004					10950597	5
10938930	14.2224	10938920	17.2574	10938930	1.39409	10941075	1479.24	10940791	17.822	10941165	22.6008					10950601	22
10938940	20.1329	10938930	23.2831	10938940	0	10941080	1431.53	10940799	16.9309	10941170	33.9013					10950612	2
10938950	26.0434	10938940	27.7111	10938950	0	10941085	1407.67	10940801	17.822	10941180	45.2017					10950614	2
10938960	28.0751	10938950	27.3989	10938960	0	10941090	1276.44	10940802	19.6042	10941215	56.5021					10950620	6
10938970	30.1069	10938960	27.1024	10938970	0	10941095	1228.73	10940806	21.3864	10941220	33.9013					10950626	27
10938980	34.1704	10938970	25.2859	10938980	1.21742	10941100	1252.58	10940807	20.4953	10941225	22.6008					10950627	27
10938990	33.9897	10938980	26.5932	10938990	2.43484	10941105	1264.51	10940810	19.6042	10941235	11.3004					10950628	8
10939000	31.7773	10938990	27.8071	10939000	2.43484	10941110	1192.94	10940814	20.4953	10941240	22.6008					10950632	31
10939010	35.6601	10939000	20.1181	10939010	2.43484	10941115	1133.29	10940823	19.6042	10941250	33.9013					10950634	10
10939020	39.5429	10939010	12.1098	10939020	2.43484	10941120	1157.15	10940826	18.7131	10941255	45.2017					10950645	33
10939030	37.696	10939020	6.70679	10939030	2.43484	10941125	1169.08	10940827	17.822	10941270	33.9013					10950685	14
10939040	33.8173	10939030	3.22212	10939040	2.43484	10941130	1240.66	10940828	16.9309	10941280	45.2017					10950756	16
10939050	35.4835	10939040	2.87678	10939050	3.65227	10941135	1157.15	10940831	17.822	10941285	56.5021					10950777	12
10939060	60.6275	10939050	5.80319	10939060	4.86969	10941140	1133.29	10940832	18.7131	10941290	67.8025					10951185	8
10939070	82.0734	10939060	8.90386	10939070	4.86969	10941145	1181.01	10940833	19.6042	10941305	56.5021					10951634	33
10939080	82.0734	10939070	4.5002	10939080	4.86969	10941150	1109.43	10940834	21.3864	10941310	67.8025					10951828	32
10939090	83.7396	10939080	0.0482737	10939090	6.08711	10941155	1145.22	10940850	20.4953	10941315	90.4034					10952163	23
10939100	85.5866	10939090	0	10939100	8.52195	10941160	1109.43	10940859	19.6042	10941335	79.103					10952211	11
10939110	83.7355	10939100	0	10939110	9.73938	10941165	1204.87	10940861	20.4953	10941345	67.8025					10952320	16
10939120	79.672	10939110	0	10939120	9.73938	10941170	1276.44	10940865	19.6042	10941350	56.5021					10952447	30
10939130	79.672	10939120	0	10939130	9.73938	10941175	1252.58	10940868	18.7131	10941355	67.8025					10952610	36
10939140	78.0057	10939130	0	10939140	8.52195	10941180	1324.16	10940869	17.822	10941360	79.103					10952719	27
10939150	52.8618	10939140	0	10939150	7.30453	10941185	1240.66	10940872	16.9309	10941365	56.5021					1095271	15
10939160	29.3841	10939150	0	10939160	8.69862	10941190	1348.02	10940877	16.0398	10941370	33.9013					10952768	25
10939170	25.5013	10939160	0	10939170	10.0927	10941195	1395.74	10940888	16.9309	10941395	22.6008					10952776	22
10939180	19.9522	10939170	0	10939180	8.87529	10941200	1383.81	10940889	17.822	10941410	11.3004					10952817	13
10939190	14.2224	10939180	0	10939190	6.44044	10941205	1336.09	10940891	16.9309	10941415	22.6008					10952820	12
10939200	12.1906	10939190	0	10939200	5.22302	10941210	1264.51	10940898	16.0398	10941425	33.9013					10952824	12
10939210	12.1906	10939200	0	10939210	5.22302	10941215	1240.66	10940908	15.1487	10941470	11.3004					10952837	8
10939220	12.0099	10939210	0	10939220	5.22302	10941225	1133.29	10940910	16.0398	10941480	0					1095283	11
10939230	19.7756	10939220	0	10939230	5.22302	10941235	1145.22	10940917	14.2576	10941485	11.3004					10952843	12
10939240	27.722	10939230	0	10939240	5.22302	10941240	1264.51	10940920	15.1487	10941500	22.6008					10952872	12
10939250	31.42	10939240	0	10939250	3.82893	10941245	1157.15	10940923	14.2576	10941515	33.9013					10952886	10
10939260	36.969	10939250	2.10621	10939260	3.65227	10941250	1025.93	10940925	13.3665	10941540	22.6008					10952906	5
10939270	38.8201	10939260	7.26638	10939270	4.86969	10941260	1109.43	10940926	15.1487	10941555	11.3004					10952912	6
10939280	36.7883	10939270	13.2483	10939280	4.86969	10941265	1073.64	10940928	16.0398	10941565	22.6008					10952914	7
10939290	34.7566	10939280	15.9804	10939290	4.86969	10941270	1085.57	10940933	16.9309	10941570	11.3004					10952918	7
10939300	34.7566	10939290	15.556	10939300	4.86969	10941275	1037.86	10940935	17.822	10941580	33.9013					10952919	7
10939310	34.7566	10939300	15.0367	10939310	4.86969	10941280	1097.5	10940939	16.9309	10941585	45.2017					10952923	5
10939320	30.5123	10939310	12.8373	10939320	4.86969	10941285	1085.57	10940945	17.822	10941605	56.5021					10952931	6
10939330	28.115	10939320	10.4077	10939330	4.86969	10941290	1037.86	10940947	16.9309	10941620	45.2017					10952933	6
10939340	28.2957	10939330	7.76203	10939340	3.65227	10941295	966.28	10940954	17.822	10941635	22.6008					10952941	6
10939350	26.8102	10939340	5.06962	10939350	1.21742	10941300	978.209	10940975	16.9309	10941640	33.9013					10952943	8
10939360	28.8379	10939350	2.25099	10939360	1.21742	10941305	966.28	10940985	17.822	10941650	45.2017					10952953	19
10939370	30.6848	10939360	0	10939370	2.43484	10941315	930.492	10940989	18.7131	10941655	67.8025					10952954	17
10939380	32.7166	10939370	0	10939380	2.43484	10941320	918.562	10941004	17.822	10941660	56.5021					10952958	5
10939390	40.8437	10939380	0	10939390	2.43484	10941325	930.492	10941005	16.9309	10941695	33.9013					1095295	5
10939400	56.3627	10939390	0	10939400	4.86969	10941330	942.421	10941007	16.0398	10941705	22.6008					10952961	5
10939410	84.253	10939400	1.75319	10939410	7.30453	10941335	835.056	10941024	15.1487	10941710	0					10952965	22
10939420	111.794	10939410	13.498	10939420	8.69862	10941340	823.127	10941027	14.2576	10941720	11.3004					10952969	4
10939430	120.688	10939420	23.0868	10939430	13.9216	10941345	811.198	10941028	13.3665	10941755	45.2017					10952990	28
10939440	124.21	10939430	27.075	10939440	17.7506	10941350	763.48	10941038	14.2576	10941775	33.9013					10953011	59
10939450	137.528	10939440	38.4369	10939450	16.5332	10941355	739.621	10941039	15.1487	10941810	0					10953018	74
10939460	151.209	10939450	45.87	10939460	18.1585	10941360	727.692	10941044	14.2576	10941845	11.3004					10953039	4
10939470	153.24	10939460	45.1892	10939470	21.0013	10941365	715.763	10941052	11.5843	10941900	0					10953050	71
10939480	147.145	10939470	38.0354	10939480	22.45	10941375	656.116	10941064	12.4754	10941935	11.3004					10953053	5
10939490	135.509	10939480	25.1757	10939490	24.0754	10941380	751.551	10941070	13.3665	10941950	22.6008					10953056	54
10939500	105.768	10939490	16.2397	10939500	24.2521	10941385	703.833	10941073	14.2576	10941955	33.9013					10953057	4
10939510	72.4966	10939500	7.07619	10939510	25.5241	10941390	787.339	10941074	15.1487	10941990	22.6008					10953061	6
10939520	61.575	10939510	0	10939520	22.9672	10941395	894.703	10941085	12.4754	10942005	11.3004					10953068	33
10939530	59.9046	10939520	0	10939530	20.3557	10941400	930.492	10941098	13.3665	10942010	0					10953087	5
10939540	56.0259	10939530	0	10939540	24.1846	10941405	1037.86	10941099	12.4754	10942015	11.3004					10953089	3
10939550	65.2771	10939540	0	10939550	25.3474	10941410	1109.43	10941113	13.3665	10942070	0					10953096	34
10939560	86.1645	10939550	0	10939560	26.5103	10941415	1121.36	10941120	12.4754	10942145	11.3004					10953097	5
10939570	101.129	10939560	0	10939570	27.6731	10941420	1133.29	10941134	13.3665	10942200	0					10953106	5
10939580	110.725	10939570	0	10939580	24.8303	10941425	1109.43	10941146	12.4754	10942205	22.6008					10953110	5
10939590	136.218	10939580	1.96095	10939590	23.4362	10941430	1073.64	10941161	13.3665	10942215	56.5021					10953116	9
10939600	157.652	10939590	23.4998	10939600	22.1641	10941435	1025.93	10941166	14.2576	10942235	67.8025					10953117	9
10939610	159.684	10939600	43.4328	10939610	24.7756	10941440	1073.64	10941173	13.3665	10942260	45.2017					10953119	10
10939620	159.503	10939610	43.5522	10939620	27.4418	10941445	1025.93	10941174	12.4754	10942270	33.9013					10953122	63
10939630	149.882	10939620	38.0478	10939630	24.8303	10941450	1049.79	10941185	13.3665	10942285	45.2017					10953126	11
10939640	126.951	10939630	27.2903	10939640	22.0421	10941455	1085.57	10941189	12.4754	10942290	33.9013					10953130	12
10939650	102	10939640	13.2022	10939650	18.0365	10941460	954.35	10941193	11.5843	10942325	11.3004					10953133	79
10939660	85.0034	10939650	5.93241	10939660	15.425	10941465	906.633	10941194	12.4754	10942345	22.6008					10953139	91
10939670	69.6733	10939660	8.491	10939670	14.2075	10941475	846.986	10941208	13.3665	10942350	33.9013					10953140	90
10939680	42.5099	10939670	9.20893	10939680	12.9901	10941480	894.703	10941214	14.2576	10942375	45.2017					10953149	113
10939690	21.257	10939680	4.3488	10939690	14.0309	10941485	954.35	10941218	13.3665	10942385	56.5021					10953152	12
10939700	15.3424	10939690	0	10939700	11.1881	10941490	835.056	10941225	12.4754	10942395	45.2017					10953155	12
10939710	11.4596	10939700	0	10939710	8.52195	10941495	787.339	10941241	11.5843	10942400	33.9013					10953165	9
10939720	17.3742	10939710	0	10939720	8.52195	10941500	751.551	10941246	12.4754	10942430	22.6008					10953168	8
10939730	34.7442	10939720	0	10939730	7.30453	10941505	596.469	10941249	13.3665	10942440	11.3004					10953200	115
10939740	59.5144	10939730	0	10939740	7.30453	10941510	477.175	10941269	12.4754	10942450	22.6008					10953209	93
10939750	93.5359	10939740	0	10939750	7.30453	10941515	489.105	10941271	9.80209	10942460	11.3004					10953229	55
10939760	150.103	10939750	0	10939760	8.52195	10941520	465.246	10941348	8.91099	10942520	33.9013					10953231	50
10939770	187.81	10939760	0	10939770	12.4055	10941525	524.893	10941349	9.80209	10942535	56.5021					10953248	55
10939780	191.504	10939770	0.6929	10939780	12.6368	10941530	548.751	10941363	8.91099	10942560	67.8025					10953259	70
10939790	195.382	10939780	9.12505	10939790	11.4194	10941535	512.963	10941364	7.12879	10942575	45.2017					10953261	69
10939800	199.261	10939790	16.4572	10939800	12.6368	10941540	465.246	10941369	8.01989	10942585	56.5021					10953266	74
10939810	197.229	10939800	13.4966	10939810	15.0716	10941550	441.387	10941370	7.12879	10942590	45.2017					10953277	5
10939820	183.927	10939810	11.676	10939820	18.7239	10941555	477.175	10941372	6.23769	10942605	79.103					10953304	12
10939830	161.188	10939820	13.0093	10939830	21.1587	10941560	429.458	10941374	5.34659	10942640	67.8025					10953318	46
10939840	131.231	10939830	17.1527	10939840	22.3762	10941565	453.316	10941375	4.45549	10942645	56.5021					10953322	19
10939850	78.7273	10939840	14.281	10939850	22.3762	10941570	429.458	10941380	3.56439	10942650	67.8025					10953343	23
10939860	41.0203	10939850	3.93326	10939860	19.71	10941575	477.175	10941390	4.45549	10942660	33.9013					10953346	50
10939870	37.3263	10939860	0	10939870	17.0439	10941580	405.599	10941402	5.34659	10942665	45.2017					10953352	51
10939880	33.4476	10939870	0	10939880	15.8265	10941585	417.528	10941417	6.23769	10942670	22.6008					10953354	21
10939890	29.7496	10939880	0	10939890	14.7857	10941590	369.811	10941433	7.12879	10942685	33.9013					10953360	44
10939900	24.2005	10939890	0	10939900	14.9624	10941600	345.952	10941438	6.23769	10942695	45.2017					10953382	36
10939910	18.2859	10939900	0	10939910	14.9624	10941610	322.093	10941442	7.12879	10942740	33.9013					10953383	35
10939920	18.1011	10939910	0	10939920	15.1391	10941615	334.023	10941449	8.01989	10942745	56.5021					10953411	34
10939930	19.9481	10939920	0	10939930	15.3157	10941620	310.164	10941454	8.91099	10942750	45.2017					10953413	33
10939940	19.9481	10939930	0	10939940	14.0983	10941630	262.446	10941455	9.80209	10942755	56.5021					10953415	32
10939950	19.9481	10939940	0	10939950	12.8809	10941635	286.305	10941480	10.6932	10942760	45.2017					10953440	31
10939960	21.7991	10939950	0	10939960	12.8809	10941640	274.376	10941521	9.80209	10942765	90.4034					10953442	26
10939970	23.6502	10939960	0	10939970	12.8809	10941645	286.305	10941535	8.01989	10942775	79.103					10953459	24
10939980	27.533	10939970	0	10939980	11.4868	10941650	298.234	10941577	9.80209	10942805	90.4034					10953464	23
10939990	35.2987	10939980	0	10939990	9.05195	10941655	286.305	10941578	8.91099	10942810	101.704					10953469	20
10940000	39.1815	10939990	0	10940000	6.79378	10941660	322.093	10941582	8.01989	10942815	113.004					10953471	21
10940010	45.2809	10940000	0	10940010	4.18227	10941665	334.023	10941585	8.91099	10942820	67.8025					10953503	11
10940020	49.3486	10940010	0.833756	10940020	4.0056	10941670	310.164	10941589	9.80209	10942835	101.704					10953505	9
10940030	51.1997	10940020	3.06137	10940030	5.22302	10941675	322.093	10941593	10.6932	10942855	79.103					10953527	12
10940040	53.0507	10940030	4.29502	10940040	5.22302	10941680	310.164	10941595	9.80209	10942860	67.8025					10953555	6
10940050	51.1997	10940040	2.405	10940050	6.67173	10941690	274.376	10941609	10.6932	10942865	45.2017					10953556	5
10940060	55.2591	10940050	2.05049	10940060	8.12044	10941695	262.446	10941615	9.80209	10942870	33.9013					10953577	12
10940070	58.9571	10940060	6.37538	10940070	8.12044	10941700	226.658	10941618	10.6932	10942890	11.3004					10953586	12
10940080	56.7446	10940070	10.764	10940080	6.72635	10941705	202.799	10941646	12.4754	10942900	22.6008					10953605	14
10940090	56.7446	10940080	13.6918	10940090	5.33226	10941710	226.658	10941651	11.5843	10942905	33.9013					10953628	16
10940100	56.9253	10940090	15.1153	10940100	6.72635	10941715	178.941	10941653	12.4754	10942930	45.2017					10953636	15
10940110	66.1724	10940100	13.3622	10940110	9.33786	10941720	143.153	10941655	11.5843	10942935	56.5021					10953644	14
10940120	77.2706	10940110	14.7111	10940120	16.0096	10941725	190.87	10941659	10.6932	10942945	45.2017					10953646	15
10940130	80.9686	10940120	17.6297	10940130	21.4639	10941730	155.082	10941660	9.80209	10942960	33.9013					10953659	8
10940140	88.5453	10940130	15.8579	10940140	20.0152	10941735	178.941	10941662	8.91099	10942965	79.103					10953699	26
10940150	88.5453	10940140	12.5662	10940150	19.7839	10941740	167.011	10941670	8.01989	10942980	101.704					10953705	25
10940160	80.9645	10940150	7.66919	10940160	21.0013	10941750	131.223	10941706	8.91099	10942985	90.4034					10953714	14
10940170	75.4113	10940160	2.2051	10940170	22.2187	10941755	119.294	10941707	9.80209	10942990	79.103					10953731	23
10940180	71.5285	10940170	0	10940180	24.6536	10941760	155.082	10941717	8.91099	10943000	90.4034					10953732	24
10940190	65.4332	10940180	0	10940190	24.4769	10941765	131.223	10941754	8.01989	10943005	101.704					10953736	25
10940200	52.3032	10940190	0	10940200	23.2595	10941770	119.294	10941755	7.12879	10943010	90.4034					10953761	29
10940210	41.2051	10940200	0	10940210	17.9819	10941780	83.5056	10941761	6.23769	10943020	67.8025					10953764	28
10940220	39.5388	10940210	0	10940220	13.9216	10941790	71.5763	10941769	5.34659	10943035	45.2017					10953788	37
10940230	33.9939	10940220	0	10940230	15.3157	10941795	83.5056	10941770	4.45549	10943055	33.9013					10953790	38
10940240	29.9344	10940230	0	10940240	15.3157	10941800	107.364	10941777	3.56439	10943060	22.6008					10953792	24
10940250	39.9126	10940240	0	10940250	15.3157	10941805	119.294	10941799	2.6733	10943075	0					10953812	30
10940260	48.0396	10940250	0	10940260	14.0983	10941815	83.5056	10941801	1.7822	10943095	22.6008					10953860	10
10940270	49.8907	10940260	0	10940270	12.8809	10941835	71.5763	10941802	0.891099	10943110	33.9013					10953868	18
10940280	51.5611	10940270	0	10940280	12.8809	10941845	59.6469	10941809	1.7822	10943120	45.2017					10953886	20
10940290	49.3486	10940280	0	10940290	10.2694	10941850	47.7175	10941850	2.6733	10943125	56.5021					10953904	17
10940300	51.5611	10940290	0	10940300	7.65787	10941855	23.8588	10941861	3.56439	10943135	67.8025					10953908	17
10940310	51.7418	10940300	0	10940310	6.26378	10941860	11.9294	10941894	2.6733	10943140	90.4034					10953912	27
10940320	53.7735	10940310	0	10940320	4.86969	10941870	47.7175	10941934	1.7822	10943150	67.8025					10953914	25
10940330	63.9324	10940320	1.90828	10940330	6.26378	10941885	71.5763	10941949	0.891099	10943160	79.103					10953921	25
10940340	59.6882	10940330	4.02799	10940340	7.65787	10941890	83.5056	10941958	1.7822	10943165	67.8025					10953922	24
10940350	53.2273	10940340	2.89982	10940350	7.65787	10941895	95.435	10942029	2.6733	10943170	90.4034					10953932	22
10940360	55.255	10940350	1.79025	10940360	6.44044	10941905	83.5056	10942045	3.56439	10943175	113.004					10953933	19
10940370	57.6482	10940360	2.15095	10940370	6.44044	10941915	95.435	10942050	2.6733	10943180	101.704					10953935	19
10940380	61.7117	10940370	5.47533	10940380	7.65787	10941925	71.5763	10942060	1.7822	10943190	90.4034					10953942	10
10940390	59.3144	10940380	8.67373	10940390	7.65787	10941940	47.7175	10942117	0.891099	10943195	67.8025					10953953	17
10940400	55.066	10940390	5.5282	10940400	10.2694	10941945	35.7881	10942119	1.7822	10943200	79.103					10953954	18
10940410	50.8218	10940400	3.97409	10940410	12.8809	10941950	23.8588	10942132	2.6733	10943220	90.4034					10953960	18
10940420	40.663	10940410	2.78508	10940420	11.4868	10941970	11.9294	10942165	3.56439	10943225	67.8025					10953965	24
10940430	32.8973	10940420	0	10940430	10.0927	10941980	0	10942180	4.45549	10943230	45.2017					10953968	23
10940440	31.231	10940430	0	10940440	10.0927	10942025	23.8588	10942190	5.34659	10943235	56.5021					10953970	26
10940450	29.3841	10940440	0	10940450	10.0927	10942080	0	10942193	4.45549	10943245	67.8025					10953972	26
10940460	25.3205	10940450	1.41623	10940460	11.3101	10942100	11.9294	10942194	3.56439	10943275	56.5021					10953976	26
10940470	19.4059	10940460	1.41623	10940470	13.9763	10942145	23.8588	10942223	2.6733	10943285	45.2017					10953984	30
10940480	15.5272	10940470	0	10940480	19.4852	10942155	11.9294	10942260	3.56439	10943290	33.9013					10953987	31
10940490	17.3824	10940480	0	10940490	24.9941	10942200	0	10942303	2.6733	10943295	45.2017					10953993	24
10940500	21.2611	10940490	0	10940500	27.8369	10942220	11.9294	10942316	1.7822	10943300	33.9013					10954007	14
10940510	30.8614	10940500	0	10940510	29.4623	10942230	47.7175	10942381	0.891099	10943320	45.2017					10954018	49
10940520	40.281	10940510	0	10940520	30.911	10942275	35.7881	10942406	0	10943325	33.9013					10954035	7
10940530	42.1279	10940520	0	10940530	33.3458	10942285	0	10942426	0.891099	10943330	45.2017					10954050	42
10940540	42.1279	10940530	0	10940540	42.3978	10942330	11.9294	10942451	1.7822	10943340	56.5021					10954052	4
10940550	41.9431	10940540	0	10940550	50.409	10942360	23.8588	10942454	2.6733	10943345	79.103					10954060	34
10940560	41.7583	10940550	0	10940560	52.9659	10942385	11.9294	10942460	3.56439	10943360	90.4034					10954065	25
10940570	43.6011	10940560	0	10940570	56.5635	10942415	0	10942481	4.45549	10943370	101.704					10954066	7
10940580	43.5929	10940570	1.47497	10940580	58.9984	10942430	11.9294	10942574	3.56439	10943375	90.4034					10954082	24
10940590	39.7101	10940580	3.94341	10940590	69.7849	10942450	23.8588	10942577	4.45549	10943385	79.103					10954094	34
10940600	30.1057	10940590	4.87535	10940600	84.6317	10942460	35.7881	10942581	3.56439	10943395	113.004					10954101	18
10940610	22.5331	10940600	2.40691	10940610	92.6975	10942485	83.5056	10942585	4.45549	10943400	101.704					10954103	41
10940620	22.3482	10940610	0.902879	10940620	106.041	10942515	71.5763	10942593	3.56439	10943405	90.4034					10954112	41
10940630	22.1634	10940620	1.8726	10940630	120.997	10942525	83.5056	10942623	4.45549	10943410	124.305					10954113	40
10940640	22.1675	10940630	1.98768	10940640	140.877	10942535	107.364	10942644	3.56439	10943415	113.004					10954124	12
10940650	24.2034	10940640	1.01795	10940650	166.157	10942540	47.7175	10942672	2.6733	10943420	101.704					10954128	12
10940660	35.856	10940650	9.41404	10940660	185.296	10942555	107.364	10942687	1.7822	10943425	90.4034					10954144	12
10940670	47.3279	10940660	32.2047	10940670	199.966	10942560	95.435	10942699	0.891099	10943450	45.2017					10954164	28
10940680	51.2108	10940670	53.2685	10940680	207.678	10942580	83.5056	10942710	0	10943455	33.9013					10954167	30
10940690	53.2425	10940680	65.2595	10940690	214.119	10942590	59.6469	10942753	0.891099	10943465	0					10954170	19
10940700	51.3956	10940690	70.4593	10940700	225.137	10942610	0	10942778	1.7822	10943490	11.3004					10954177	17
10940710	47.7017	10940700	69.9296	10940710	232.679	10942620	11.9294	10942790	2.6733	10943505	33.9013					10954193	19
10940720	45.8547	10940710	68.6483	10940720	227.809	10942665	23.8588	10942834	3.56439	10943515	56.5021					10954199	16
10940730	44.0037	10940720	68.8868	10940730	217.662	10942675	11.9294	10942839	4.45549	10943530	90.4034					10954203	25
10940740	40.1208	10940730	67.2821	10940740	209.773	10942720	0	10942861	5.34659	10943545	79.103					10954204	26
10940750	24.7743	10940740	51.5807	10940750	200.258	10942840	23.8588	10942864	3.56439	10943550	90.4034					10954216	12
10940760	11.6403	10940750	25.3406	10940760	198.122	10942875	47.7175	10942871	4.45549	10943555	101.704					10954239	14
10940770	7.94226	10940760	7.28513	10940770	201.087	10942895	23.8588	10942885	5.34659	10943560	79.103					10954241	14
10940780	5.9146	10940770	0.733645	10940780	198.189	10942920	35.7881	10942887	4.45549	10943565	90.4034					10954254	8
10940790	7.76567	10940780	0	10940790	200.162	10942925	47.7175	10942899	5.34659	10943570	67.8025					10954255	6
10940800	7.76567	10940790	0	10940800	201.835	10942930	23.8588	10942900	7.12879	10943580	79.103					10954274	30
10940810	15.3424	10940800	0	10940810	202.304	10942980	59.6469	10942901	8.01989	10943585	45.2017					10954280	28
10940820	26.6213	10940810	1.81573	10940820	201.678	10942985	83.5056	10942902	8.91099	10943600	56.5021					10954353	19
10940830	30.3234	10940820	3.69829	10940830	201.283	10942995	95.435	10942907	9.80209	10943605	45.2017					10954395	23
10940840	32.1703	10940830	3.98488	10940840	217.36	10943030	83.5056	10942923	10.6932	10943620	33.9013					10954415	13
10940850	31.9855	10940840	5.60164	10940850	227.915	10943035	35.7881	10942965	9.80209	10943635	22.6008					10954421	19
10940860	29.9538	10940850	7.26571	10940860	224.719	10943040	11.9294	10942984	8.91099	10943640	33.9013					10954443	9
10940870	33.8366	10940860	7.25223	10940870	238.872	10943050	0	10943002	8.01989	10943645	45.2017					10954457	22
10940880	37.7194	10940870	4.73589	10940880	256.452	10943110	11.9294	10943008	7.12879	10943665	33.9013					10954473	15
10940890	41.4174	10940880	1.43556	10940890	266.375	10943145	23.8588	10943019	5.34659	10943700	22.6008					10954488	25
10940900	37.5387	10940890	1.221	10940900	283.887	10943165	11.9294	10943029	7.12879	10943705	33.9013					10954517	17
10940910	28.1068	10940900	1.03548	10940910	308.345	10943200	0	10943035	6.23769	10943710	22.6008					10954532	40
10940920	29.9496	10940910	0	10940920	333.966	10943250	11.9294	10943058	4.45549	10943735	33.9013					10954576	16
10940930	31.8007	10940920	0	10940930	350.541	10943295	23.8588	10943071	3.56439	10943750	22.6008					10954578	16
10940940	31.8048	10940930	0	10940940	364.17	10943300	47.7175	10943079	2.6733	10943760	11.3004					10954615	15
10940950	35.5028	10940940	0	10940950	376.071	10943305	35.7881	10943095	1.7822	10943770	33.9013					10954630	14
10940960	31.6159	10940950	0	10940960	374.385	10943310	47.7175	10943119	0.891099	10943785	56.5021					10954676	16
10940970	25.882	10940960	0.896413	10940970	376.473	10943320	107.364	10943156	1.7822	10943800	67.8025					10954686	16
10940980	22.184	10940970	1.77494	10940980	384.892	10943325	119.294	10943157	4.45549	10943825	45.2017					10954690	17
10940990	18.486	10940980	1.60139	10940990	390.401	10943355	95.435	10943168	6.23769	10943840	22.6008					10954693	5
10941000	16.639	10940990	1.5787	10941000	393.366	10943365	83.5056	10943172	8.01989	10943845	11.3004					10954696	5
10941010	12.9451	10941000	1.47199	10941010	387.741	10943370	95.435	10943173	9.80209	10943855	0					10954705	14
10941020	14.981	10941010	3.52208	10941020	382.171	10943375	35.7881	10943174	10.6932	10943875	11.3004					10954708	11
10941030	17.0128	10941020	6.99601	10941030	375.622	10943380	23.8588	10943180	11.5843	10943885	22.6008					10954791	21
10941040	19.0445	10941030	7.04751	10941040	367.202	10943390	35.7881	10943181	10.6932	10943900	45.2017					10954879	26
10941050	24.7743	10941040	4.77066	10941050	357.511	10943400	47.7175	10943218	12.4754	10943910	56.5021					10954886	13
10941060	30.5041	10941050	3.6124	10941060	342.488	10943405	35.7881	10943226	13.3665	10943915	67.8025					10954905	23
10941070	34.3869	10941060	9.40292	10941070	328.627	10943425	23.8588	10943234	15.1487	10943930	56.5021					10954921	16
10941080	36.4187	10941070	15.2048	10941080	313.902	10943440	35.7881	10943244	16.9309	10943940	45.2017					10954935	18
10941090	42.1526	10941080	15.0232	10941090	294.832	10943445	23.8588	10943245	18.7131	10943945	56.5021					10954943	25
10941100	49.7293	10941090	14.7225	10941100	273.795	10943455	11.9294	10943249	19.6042	10943955	33.9013					10955037	12
10941110	49.7211	10941100	17.9354	10941110	250.664	10943465	47.7175	10943250	20.4953	10943965	22.6008					10955040	19
10941120	47.6893	10941110	21.1878	10941120	233.485	10943475	59.6469	10943259	19.6042	10943970	11.3004					10955056	27
10941130	45.6617	10941120	21.0076	10941130	225.821	10943490	71.5763	10943260	18.7131	10943975	22.6008					10955069	26
10941140	39.936	10941130	20.7636	10941140	224.427	10943495	59.6469	10943286	17.822	10943980	56.5021					10955090	30
10941150	36.0532	10941140	23.578	10941150	218.905	10943500	71.5763	10943290	16.9309	10943985	67.8025					10955098	29
10941160	34.0173	10941150	18.4945	10941160	213.846	10943515	83.5056	10943298	16.0398	10943995	79.103					10955115	28
10941170	31.9855	10941160	10.3182	10941170	211.167	10943520	47.7175	10943301	15.1487	10944000	67.8025					10955118	27
10941180	26.2516	10941170	11.6393	10941180	204.142	10943525	59.6469	10943303	16.0398	10944015	90.4034					10955121	28
10941190	22.3647	10941180	17.6538	10941190	203.788	10943530	47.7175	10943312	16.9309	10944030	101.704					10955130	14
10941200	29.9414	10941190	18.1717	10941200	200.361	10943545	35.7881	10943327	15.1487	10944040	90.4034					10955132	14
10941210	37.703	10941200	15.6639	10941210	192.648	10943550	59.6469	10943342	13.3665	10944050	79.103					10955136	13
10941220	35.8519	10941210	18.4121	10941220	186.561	10943555	95.435	10943351	12.4754	10944060	90.4034					10955140	15
10941230	43.6094	10941220	16.8628	10941230	186.33	10943570	83.5056	10943352	11.5843	10944070	67.8025					10955146	19
10941240	51.3709	10941230	18.6567	10941240	191.09	10943575	95.435	10943353	10.6932	10944085	45.2017					10955174	10
10941250	53.2261	10941240	24.1017	10941250	183.725	10943580	83.5056	10943367	9.80209	10944090	11.3004					10955199	13
10941260	56.9282	10941250	24.7525	10941260	178.624	10943590	107.364	10943373	8.91099	10944115	0					10955213	11
10941270	58.7752	10941260	21.5168	10941270	179.671	10943605	83.5056	10943374	9.80209	10944155	22.6008					10955310	11
10941280	55.0813	10941270	13.572	10941280	172.598	10943610	35.7881	10943379	8.01989	10944185	33.9013					10955341	10
10941290	45.6576	10941280	6.76014	10941290	163.845	10943630	23.8588	10943388	7.12879	10944210	22.6008					10955347	26
10941300	43.8024	10941290	3.09896	10941300	161.233	10943645	0	10943394	5.34659	10944240	11.3004					10955362	31
10941310	47.8618	10941300	0.963696	10941310	168.027	10943735	23.8588	10943395	3.56439	10944245	22.6008					10955395	29
10941320	42.3169	10941310	0.312465	10941320	161.599	10943740	59.6469	10943409	4.45549	10944265	11.3004					10955429	41
10941330	34.7401	10941320	0	10941330	149.419	10943745	71.5763	10943417	5.34659	10944300	0					10955449	44
10941340	31.038	10941330	0	10941340	153.125	10943790	47.7175	10943423	4.45549	10944315	11.3004					10955458	45
10941350	27.3359	10941340	0	10941350	152.595	10943795	11.9294	10943424	5.34659	10944350	22.6008					10955467	9
10941360	25.4889	10941350	0	10941360	145.23	10943800	0	10943435	6.23769	10944390	56.5021					10955476	32
10941370	29.3717	10941360	0	10941370	151.494	10943810	35.7881	10943436	7.12879	10944400	67.8025					10955482	31
10941380	42.859	10941370	0.68361	10941380	166.218	10943820	47.7175	10943439	6.23769	10944405	56.5021					10955493	26
10941390	58.0042	10941380	1.39163	10941390	168.83	10943825	59.6469	10943441	8.01989	10944415	67.8025					10955532	5
10941400	70.9411	10941390	3.75724	10941400	166.851	10943865	23.8588	10943446	7.12879	10944425	56.5021					10955571	6
10941410	80.3689	10941400	15.4544	10941410	169.45	10943875	11.9294	10943452	8.01989	10944445	22.6008					10955581	5
10941420	84.2476	10941410	29.5583	10941420	169.858	10943880	0	10943453	9.80209	10944455	11.3004					10955592	10
10941430	86.0987	10941420	36.3386	10941430	166.273	10943935	35.7881	10943457	10.6932	10944470	0					10955619	5
10941440	97.5624	10941430	40.0087	10941440	170.645	10943960	47.7175	10943462	11.5843	10944590	11.3004					10955622	3
10941450	116.599	10941440	39.4292	10941450	174.65	10943990	11.9294	10943465	12.4754	10944645	0					10955655	22
10941460	120.293	10941450	42.6536	10941460	164.204	10944015	0	10943466	13.3665	10944775	11.3004					10955658	10
10941470	102.927	10941460	44.3987	10941470	153.594	10944020	11.9294	10943488	12.4754	10944830	0					10955664	20
10941480	80.024	10941470	39.5229	10941480	148.085	10944045	23.8588	10943490	13.3665	10944835	11.3004					10955666	11
10941490	61.1766	10941480	29.2599	10941490	138.924	10944065	35.7881	10943494	12.4754	10944880	22.6008					10955667	11
10941500	47.6852	10941490	10.3202	10941500	129.477	10944075	23.8588	10943519	11.5843	10944890	11.3004					10955689	16
10941510	41.7747	10941500	0.232255	10941510	124.145	10944100	11.9294	10943525	12.4754	10944900	22.6008					10955692	18
10941520	41.9554	10941510	0	10941520	119.099	10944120	0	10943539	11.5843	10944935	11.3004					10955700	10
10941530	34.5553	10941520	0	10941530	103.253	10944140	11.9294	10943553	12.4754	10944945	22.6008					10955706	10
10941540	17.5508	10941530	0	10941540	92.6301	10944150	35.7881	10943561	11.5843	10944960	33.9013					10955712	14
10941550	12.1906	10941540	0	10941550	91.3581	10944155	59.6469	10943567	10.6932	10944985	45.2017					10955713	24
10941560	20.137	10941550	0	10941560	84.8084	10944195	47.7175	10943577	8.91099	10945000	33.9013					10955715	26
10941570	33.8173	10941560	0	10941570	79.7074	10944205	23.8588	10943580	7.12879	10945010	22.6008					10955718	19
10941580	47.6782	10941570	0	10941580	74.6611	10944210	0	10943614	6.23769	10945015	11.3004					10955720	29
10941590	53.5928	10941580	0	10941590	68.2206	10944245	11.9294	10943634	5.34659	10945040	0					10955723	22
10941600	61.1778	10941590	0	10941600	60.1548	10944300	0	10943648	4.45549	10945090	11.3004					10955729	23
10941610	72.6415	10941600	0.975781	10941610	51.8577	10944310	11.9294	10943650	3.56439	10945145	0					10955730	28
10941620	90.2005	10941610	2.30276	10941620	50.5857	10944340	35.7881	10943652	2.6733	10945195	11.3004					10955741	29
10941630	107.759	10941620	7.69703	10941630	50.531	10944350	47.7175	10943682	1.7822	10945250	0					10955747	31
10941640	115.34	10941630	18.8622	10941640	46.3488	10944365	35.7881	10943692	0	10945330	11.3004					10955751	24
10941650	129.378	10941640	29.2207	10941650	42.5745	10944375	47.7175	10943695	0.891099	10945385	0					10955755	22
10941660	133.614	10941650	32.3405	10941660	39.9629	10944395	23.8588	10943751	1.7822	10945475	11.3004					10955759	37
10941670	121.6	10941660	31.3207	10941670	37.1202	10944405	11.9294	10943761	2.6733	10945515	22.6008					10955761	29
10941680	119.568	10941670	29.9449	10941680	35.6714	10944430	0	10943809	3.56439	10945530	11.3004					10955770	38
10941690	117.717	10941680	28.6078	10941690	37.0655	10944835	11.9294	10943810	4.45549	10945545	22.6008					10955783	40
10941700	106.073	10941690	18.5339	10941700	37.0655	10944870	23.8588	10943813	5.34659	10945570	11.3004					10955786	24
10941710	90.3647	10941700	6.55759	10941710	33.8694	10944890	11.9294	10943818	4.45549	10945640	22.6008					10955789	38
10941720	78.7203	10941710	3.79857	10941720	28.4151	10944895	23.8588	10943824	5.34659	10945655	11.3004					10955793	26
10941730	70.9588	10941720	1.4032	10941730	23.0828	10944925	11.9294	10943862	4.45549	10945670	22.6008					10955796	40
10941740	50.8259	10941730	0	10941740	20.0088	10944940	35.7881	10943886	3.56439	10945675	33.9013					10955805	38
10941750	32.9096	10941740	0	10941750	19.8321	10944950	23.8588	10943892	2.6733	10945695	22.6008					10955807	38
10941760	34.9455	10941750	0	10941760	21.0495	10944965	59.6469	10943907	1.7822	10945725	11.3004					10955808	24
10941770	38.8242	10941760	0	10941770	22.2669	10944995	35.7881	10943916	0.891099	10945750	22.6008					10955817	33
10941780	36.969	10941770	0	10941780	19.6554	10945020	0	10943917	0	10945760	33.9013					10955818	20
10941790	36.9649	10941780	0	10941790	17.0439	10945035	23.8588	10943920	0.891099	10945765	56.5021					10955824	21
10941800	34.7442	10941790	0	10941800	14.6091	10945090	0	10943921	1.7822	10945785	45.2017					10955827	33
10941810	28.6448	10941800	0	10941810	14.6091	10945200	11.9294	10943986	3.56439	10945790	56.5021					10955836	22
10941820	26.7938	10941810	0	10941820	17.0439	10945255	0	10944081	2.6733	10945805	45.2017					10955845	26
10941830	28.8255	10941820	0	10941830	15.8265	10945305	35.7881	10944090	1.7822	10945815	33.9013					10955849	16
10941840	32.5276	10941830	0	10941840	13.3916	10945325	47.7175	10944095	2.6733	10945820	22.6008					10955852	28
10941850	42.1444	10941840	0	10941850	12.1742	10945360	11.9294	10944137	1.7822	10945845	11.3004					10955853	14
10941860	49.7252	10941850	0	10941860	10.9568	10945435	0	10944183	0.891099	10945870	22.6008					10955860	10
10941870	49.5404	10941860	0	10941870	9.73938	10945480	11.9294	10944213	1.7822	10945875	11.3004					10955863	26
10941880	49.7252	10941870	0	10941880	8.52195	10945535	0	10944222	0.891099	10945880	22.6008					10955865	12
10941890	48.0631	10941880	0	10941890	7.30453	10945750	11.9294	10944238	1.7822	10945925	33.9013					10955873	23
10941900	46.2161	10941890	0	10941900	7.30453	10945770	35.7881	10944241	2.6733	10945935	22.6008					10955876	25
10941910	49.7335	10941900	0	10941910	7.30453	10945805	23.8588	10944365	1.7822	10945965	45.2017					10955878	9
10941920	53.2508	10941910	0	10941920	7.30453	10945825	0	10944393	0.891099	10945980	22.6008					10955881	29
10941930	51.3997	10941920	0	10941930	7.30453	10945855	11.9294	10944397	0	10945995	33.9013					10955888	29
10941940	39.7512	10941930	0	10941940	6.08711	10945885	47.7175	10944486	0.891099	10946020	11.3004					10955889	11
10941950	26.2599	10941940	0	10941950	4.86969	10945910	35.7881	10944663	0	10946025	22.6008					10955892	28
10941960	22.566	10941950	0	10941960	4.86969	10945925	47.7175	10944762	0.891099	10946040	33.9013					10955893	13
10941970	22.566	10941960	0	10941970	4.86969	10945940	11.9294	10944763	1.7822	10946050	22.6008					10955896	16
10941980	24.5977	10941970	0	10941980	4.86969	10945980	0	10944830	2.6733	10946060	33.9013					10955899	27
10941990	28.6613	10941980	0	10941990	2.43484	10946010	11.9294	10944881	3.56439	10946070	45.2017					10955906	30
10942000	25.144	10941990	0	10942000	0	10946045	23.8588	10944889	2.6733	10946080	33.9013					10955911	18
10942010	17.7438	10942000	0	10942010	0	10946065	11.9294	10944908	1.7822	10946095	22.6008					10955913	17
10942020	17.7438	10942010	0	10942020	0	10946100	0	10944909	0.891099	10946115	11.3004					10955937	19
10942030	19.5949	10942020	0	10942030	0	10946130	11.9294	10944949	1.7822	10946130	22.6008					10955947	15
10942040	21.6266	10942030	0	10942040	0	10946175	23.8588	10944970	2.6733	10946145	33.9013					10956018	8
10942050	23.6584	10942040	0	10942050	0	10946185	11.9294	10944999	1.7822	10946185	22.6008					10956024	11
10942060	25.5095	10942050	0	10942060	0	10946210	23.8588	10945054	0.891099	10946195	33.9013					10956038	6
10942070	29.3923	10942060	0	10942070	0	10946230	11.9294	10945113	0	10946205	56.5021					10956056	7
10942080	35.3069	10942070	0	10942080	0	10946265	0	10945184	0.891099	10946210	79.103					10956064	10
10942090	41.0408	10942080	0.757383	10942090	0	10946375	35.7881	10945263	1.7822	10946235	67.8025					10956068	4
10942100	52.87	10942090	1.70303	10942100	0	10946380	59.6469	10945316	2.6733	10946250	56.5021					10956077	22
10942110	62.8482	10942100	2.06399	10942110	0	10946390	71.5763	10945340	3.56439	10946255	45.2017					10956079	9
10942120	65.0606	10942110	2.3114	10942120	0	10946430	35.7881	10945377	4.45549	10946260	22.6008					10956092	16
10942130	67.2731	10942120	5.58615	10942130	0	10946435	11.9294	10945382	3.56439	10946265	0					10956115	29
10942140	67.2731	10942130	8.88111	10942140	0	10946445	0	10945447	2.6733	10946270	11.3004					10956184	5
10942150	63.3903	10942140	9.07093	10942150	0	10946515	23.8588	10945448	1.7822	10946315	33.9013					10956192	3
10942160	55.4439	10942150	10.8133	10942160	0	10946570	0	10945480	0.891099	10946325	22.6008					10956198	28
10942170	47.4975	10942160	9.38221	10942170	0	10947130	11.9294	10945539	0	10946330	45.2017					10956199	4
10942180	43.7954	10942170	3.19392	10942180	1.39409	10947135	23.8588	10945604	0.891099	10946340	67.8025					10956202	4
10942190	33.998	10942180	0.113842	10942190	2.78818	10947175	47.7175	10945629	2.6733	10946370	45.2017					10956256	12
10942200	22.1688	10942190	0.207267	10942200	2.78818	10947185	35.7881	10945641	3.56439	10946380	56.5021					10956260	13
10942210	16.2542	10942200	0.319302	10942210	2.78818	10947190	23.8588	10945676	4.45549	10946385	33.9013					10956265	13
10942220	10.1588	10942210	0.183767	10942220	2.78818	10947230	0	10945691	5.34659	10946390	45.2017					10956287	9
10942230	10.1588	10942220	0	10942230	2.78818	10947235	11.9294	10945710	4.45549	10946395	22.6008					10956401	9
10942240	12.1906	10942230	0	10942240	2.78818	10947245	35.7881	10945735	3.56439	10946425	45.2017					10956419	23
10942250	12.1906	10942240	0	10942250	2.78818	10947290	23.8588	10945736	4.45549	10946430	56.5021					10956447	21
10942260	10.1588	10942250	0	10942260	2.78818	10947300	0	10945763	3.56439	10946435	45.2017					10956499	15
10942270	6.09531	10942260	0	10942270	1.39409	10947315	23.8588	10945797	4.45549	10946445	33.9013					10956505	25
10942280	4.06354	10942270	0	10942280	0	10947325	35.7881	10945806	5.34659	10946480	22.6008					10956508	23
10942290	6.09531	10942280	0	10942290	0	10947370	11.9294	10945840	4.45549	10946495	33.9013					10956514	23
10942300	10.1588	10942290	0	10942300	0	10947380	0	10945842	3.56439	10946500	56.5021					10956521	36
10942310	14.2224	10942300	0.427229	10942310	0	10947395	35.7881	10945870	2.6733	10946535	45.2017					10956525	36
10942320	14.2224	10942310	2.18476	10942320	0	10947405	47.7175	10945871	1.7822	10946540	33.9013					10956528	36
10942330	12.1906	10942320	3.22748	10942330	0	10947415	83.5056	10945888	2.6733	10946550	22.6008					10956535	36
10942340	12.1906	10942330	2.61813	10942340	0	10947430	107.364	10945896	3.56439	10946555	0					10956540	41
10942350	12.1906	10942340	1.97145	10942350	0	10947445	119.294	10945916	2.6733	10946790	11.3004					10956541	28
10942360	14.0376	10942350	1.27498	10942360	0	10947450	83.5056	10945962	1.7822	10946815	56.5021					10956543	27
10942370	15.8845	10942360	0.451713	10942370	1.39409	10947460	71.5763	10945977	0.891099	10946820	79.103					10956546	47
10942380	21.4254	10942370	0	10942380	2.78818	10947470	35.7881	10945991	0	10946845	67.8025					10956556	50
10942390	26.9662	10942380	0	10942390	2.78818	10947485	11.9294	10946074	0.891099	10946870	22.6008					10956561	51
10942400	30.4794	10942390	0	10942400	2.78818	10947500	0	10946126	1.7822	10946875	0					10956563	24
10942410	37.6906	10942400	0	10942410	2.78818	10947600	23.8588	10946134	2.6733	10947015	11.3004					10956567	23
10942420	47.1226	10942410	0	10942420	2.78818	10947620	47.7175	10946146	1.7822	10947025	33.9013					10956571	23
10942430	64.123	10942420	0	10942430	2.78818	10947655	23.8588	10946176	2.6733	10947070	22.6008					10956578	41
10942440	86.845	10942430	0	10942440	2.78818	10947665	35.7881	10946177	3.56439	10947080	11.3004					10956583	38
10942450	103.841	10942440	0	10942450	5.45431	10947675	11.9294	10946187	4.45549	10947095	22.6008					10956585	31
10942460	114.935	10942450	0	10942460	6.72635	10947720	0	10946193	5.34659	10947100	33.9013					10956594	29
10942470	118.646	10942460	0	10942470	5.33226	10947860	11.9294	10946211	6.23769	10947110	45.2017					10956597	38
10942480	116.803	10942470	0	10942480	6.72635	10947870	35.7881	10946214	7.12879	10947130	56.5021					10956600	28
10942490	113.29	10942480	0	10942490	10.5553	10947875	59.6469	10946219	8.01989	10947135	45.2017					10956610	22
10942500	111.804	10942490	0	10942500	14.4388	10947905	83.5056	10946251	8.91099	10947140	56.5021					10956611	19
10942510	115.67	10942500	0	10942510	18.7303	10947915	71.5763	10946275	9.80209	10947150	45.2017					10956612	35
10942520	111.784	10942510	0	10942520	25.4567	10947925	47.7175	10946291	8.91099	10947155	67.8025					10956615	20
10942530	100.147	10942520	0	10942530	29.3402	10947930	23.8588	10946292	7.12879	10947160	79.103					10956621	24
10942540	88.7001	10942530	0	10942540	28.0682	10947960	0	10946306	6.23769	10947185	67.8025					10956629	21
10942550	81.493	10942540	0	10942550	26.7962	10947995	11.9294	10946307	5.34659	10947195	56.5021					10956639	23
10942560	76.1247	10942550	0	10942560	28.2449	10948015	23.8588	10946308	4.45549	10947210	22.6008					10956651	20
10942570	77.9716	10942560	0	10942570	28.2995	10948050	11.9294	10946309	3.56439	10947215	11.3004					10956654	23
10942580	81.4848	10942570	0	10942580	25.8646	10948070	59.6469	10946332	4.45549	10947220	0					10956657	21
10942590	75.5743	10942580	0	10942590	23.3752	10948115	71.5763	10946345	5.34659	10947230	11.3004					10956659	20
10942600	64.123	10942590	0	10942600	20.3011	10948120	95.435	10946357	6.23769	10947235	33.9013					10956660	20
10942610	55.073	10942600	0	10942610	14.7922	10948125	35.7881	10946367	5.34659	10947260	45.2017					10956662	19
10942620	48.0508	10942610	0	10942620	10.9086	10948170	23.8588	10946377	6.23769	10947290	22.6008					10956666	17
10942630	44.7183	10942620	0	10942630	9.51453	10948175	35.7881	10946411	7.12879	10947295	33.9013					10956678	9
10942640	44.899	10942630	0	10942640	8.12044	10948230	0	10946427	8.01989	10947315	22.6008					10956706	7
10942650	40.8354	10942640	0	10942650	6.67173	10948235	11.9294	10946433	5.34659	10947330	45.2017					10956707	7
10942660	31.2269	10942650	0	10942660	5.22302	10948290	0	10946452	4.45549	10947340	33.9013					10956731	5
10942670	27.533	10942660	0	10942670	3.82893	10948425	35.7881	10946481	5.34659	10947350	22.6008					10956736	4
10942680	29.5689	10942670	0	10942680	2.43484	10948500	47.7175	10946485	4.45549	10947355	67.8025					10956741	5
10942690	27.722	10942680	0	10942690	1.21742	10948520	71.5763	10946507	2.6733	10947365	79.103					10956884	13
10942700	23.6584	10942690	0	10942700	0	10948535	35.7881	10946508	1.7822	10947385	56.5021					10956916	11
10942710	19.5949	10942700	0	10942710	0	10948555	23.8588	10946586	0.891099	10947395	67.8025					10957474	10
10942720	15.5313	10942710	0	10942720	0	10948575	0	10946592	1.7822	10947410	22.6008					10957487	15
10942730	9.61673	10942720	0	10942730	0	10948580	11.9294	10946593	0.891099	10947415	33.9013					10957492	13
10942740	7.76567	10942730	0	10942740	0	10948620	23.8588	10946630	1.7822	10947425	45.2017					10957576	12
10942750	7.76567	10942740	0	10942750	1.21742	10948635	11.9294	10946683	2.6733	10947450	33.9013					10957609	10
10942760	9.4278	10942750	0	10942760	2.43484	10948675	0	10946705	3.56439	10947470	22.6008					10958097	40
10942770	13.1217	10942760	0	10942770	2.43484	10948705	11.9294	10946707	2.6733	10947475	11.3004					10958146	10
10942780	15.1535	10942770	0	10942780	2.43484	10948760	0	10946766	3.56439	10947480	0					10958241	19
10942790	17.1852	10942780	0	10942790	2.43484	10948790	11.9294	10946804	2.6733	10947540	11.3004					10958260	22
10942800	19.217	10942790	0	10942800	2.43484	10948845	0	10946845	0.891099	10947555	22.6008					10958490	28
10942810	19.217	10942800	0	10942810	2.43484	10948885	11.9294	10946893	1.7822	10947570	33.9013					10958622	75
10942820	21.2488	10942810	0	10942820	2.43484	10948925	35.7881	10946922	0.891099	10947595	45.2017					10958635	50
10942830	36.5871	10942820	0	10942830	5.22302	10948940	23.8588	10947079	0	10947610	33.9013					10958645	43
10942840	55.4386	10942830	0	10942840	8.24249	10948980	11.9294	10947139	0.891099	10947625	22.6008					10958659	7
10942850	59.1407	10942840	0	10942850	9.86786	10949035	0	10947140	1.7822	10947630	33.9013					10958679	7
10942860	61.3614	10942850	0	10942860	11.2619	10949060	11.9294	10947261	0.891099	10947635	56.5021					10958682	32
10942870	71.1588	10942860	1.40071	10942870	15.0909	10949070	23.8588	10947263	1.7822	10947650	33.9013					10958683	35
10942880	92.0462	10942870	4.43135	10942880	22.9254	10949110	35.7881	10947294	0.891099	10947665	45.2017					10958686	6
10942890	112.741	10942880	8.20237	10942890	26.931	10949115	23.8588	10947317	1.7822	10947670	56.5021					10958693	39
10942900	125.677	10942890	11.2907	10942900	29.7738	10949125	35.7881	10947387	0.891099	10947685	45.2017					10958697	5
10942910	132.893	10942900	15.8425	10942910	34.0653	10949165	23.8588	10947389	0	10947690	22.6008					10958699	5
10942920	129.022	10942910	17.2282	10942920	34.1199	10949175	35.7881	10947400	0.891099	10947710	33.9013					10958713	2
10942930	121.639	10942920	11.6295	10942930	31.2771	10949180	11.9294	10947406	1.7822	10947715	45.2017					10958726	50
10942940	116.094	10942930	4.12479	10942940	29.6518	10949230	0	10947429	2.6733	10947720	33.9013					10958731	49
10942950	115.724	10942940	1.93642	10942950	35.1061	10949285	23.8588	10947468	4.45549	10947725	22.6008					10958740	43
10942960	117.201	10942950	1.93642	10942960	38.3022	10949340	0	10947478	5.34659	10947750	33.9013					10958743	9
10942970	111.833	10942960	0	10942970	35.8674	10949365	47.7175	10947482	6.23769	10947765	22.6008					10958748	11
10942980	110.717	10942970	0	10942980	38.4789	10949380	83.5056	10947493	5.34659	10947770	11.3004					10958749	11
10942990	113.299	10942980	0	10942990	40.8591	10949420	35.7881	10947496	6.23769	10947805	0					10958756	19
10943000	111.629	10942990	0	10943000	43.008	10949430	47.7175	10947501	7.12879	10947815	11.3004					10958761	19
10943010	104.04	10943000	0	10943010	43.9942	10949435	11.9294	10947513	8.01989	10947820	22.6008					10958763	19
10943020	100.699	10943010	0	10943020	44.0488	10949450	47.7175	10947534	8.91099	10947870	11.3004					10958765	19
10943030	109.187	10943020	0	10943030	45.4975	10949480	71.5763	10947535	9.80209	10947875	33.9013					10958773	18
10943040	105.855	10943030	0	10943040	41.0839	10949485	59.6469	10947551	8.91099	10947930	0					10958780	27
10943050	96.2506	10943040	1.03682	10943050	35.2763	10949505	23.8588	10947557	8.01989	10947935	11.3004					10958781	26
10943060	82.4019	10943050	3.6169	10943060	29.8766	10949535	0	10947571	7.12879	10947945	22.6008					10958784	12
10943070	60.7917	10943060	5.04049	10943070	26.9118	10949575	11.9294	10947583	6.23769	10947990	11.3004					10958787	24
10943080	45.2727	10943070	2.46042	10943080	25.341	10949595	23.8588	10947593	5.34659	10948000	0					10958788	23
10943090	37.696	10943080	0	10943090	18.9006	10949630	11.9294	10947604	4.45549	10948060	11.3004					10958790	24
10943100	39.9126	10943090	0	10943100	16.2891	10949650	0	10947607	3.56439	10948085	22.6008					10958794	11
10943110	37.8808	10943100	0	10943110	19.71	10949705	11.9294	10947612	2.6733	10948090	33.9013					10958800	24
10943120	27.5371	10943110	0	10943120	22.1449	10949735	23.8588	10947627	3.56439	10948095	45.2017					10958812	3
10943130	23.2888	10943120	0	10943130	26.491	10949790	11.9294	10947641	4.45549	10948115	33.9013					10958826	3
10943140	23.2847	10943130	0	10943140	30.6058	10949815	0	10947665	2.6733	10948120	56.5021					10958836	4
10943150	28.8337	10943140	0	10943150	31.8233	10949835	11.9294	10947683	3.56439	10948140	45.2017					10958837	4
10943160	47.332	10943150	0	10943160	32.0546	10949885	59.6469	10947696	2.6733	10948150	33.9013					10958847	55
10943170	67.8498	10943160	0	10943170	32.2858	10949890	47.7175	10947700	3.56439	10948175	11.3004					10958848	56
10943180	86.5041	10943170	17.5264	10943180	34.952	10949895	59.6469	10947738	2.6733	10948200	0					10958872	5
10943190	104.612	10943180	53.334	10943190	35.1833	10949935	95.435	10947747	3.56439	10948255	11.3004					10958890	34
10943200	119.4	10943190	98.5781	10943200	35.5366	10949940	47.7175	10947757	4.45549	10948285	22.6008					10959386	13
10943210	144.347	10943200	134.077	10943210	46.6765	10949950	35.7881	10947772	3.56439	10948305	67.8025					10959524	27
10943220	165.411	10943210	167.153	10943220	54.9736	10949960	71.5763	10947837	4.45549	10948310	56.5021					10959537	29
10943230	167.439	10943220	201.256	10943230	62.9848	10949965	83.5056	10947850	3.56439	10948320	67.8025					10959906	14
10943240	165.583	10943230	214.226	10943240	75.1654	10949990	47.7175	10947855	4.45549	10948325	79.103					10960126	12
10943250	165.756	10943240	216.46	10943250	80.6198	10950015	11.9294	10947860	5.34659	10948340	67.8025					10960173	31
10943260	163.909	10943250	211.363	10943260	85.7882	10950045	23.8588	10947866	4.45549	10948350	79.103					10960413	21
10943270	150.804	10943260	185.722	10943270	97.1529	10950075	11.9294	10947907	3.56439	10948360	45.2017					10960448	27
10943280	126.6	10943270	150.101	10943280	108.804	10950100	0	10947910	4.45549	10948370	56.5021					10960638	53
10943290	105.717	10943280	112.201	10943290	114.598	10950155	23.8588	10947930	3.56439	10948375	45.2017
10943300	80.7743	10943290	80.2654	10943300	116.047	10950175	35.7881	10947933	4.45549	10948380	56.5021
10943310	61.7463	10943300	47.4485	10943310	114.72	10950210	11.9294	10947965	3.56439	10948405	45.2017
10943320	58.0523	10943310	15.4725	10943320	109.565	10950235	23.8588	10947975	2.6733	10948415	33.9013
10943330	52.6881	10943320	6.38335	10943330	105.505	10950245	35.7881	10947987	1.7822	10948435	22.6008
10943340	42.1444	10943330	4.14035	10943340	109.565	10950250	47.7175	10947994	0.891099	10948440	33.9013
10943350	29.5689	10943340	3.87013	10943350	115.482	10950290	35.7881	10948026	1.7822	10948460	45.2017
10943360	32.1469	10943350	2.38139	10943360	113.632	10950300	47.7175	10948074	0.891099	10948490	33.9013
10943370	45.9997	10943360	5.9294	10943370	109.639	10950305	35.7881	10948082	1.7822	10948495	22.6008
10943380	59.3062	10943370	11.2864	10943380	106.51	10950335	47.7175	10948138	2.6733	10948525	33.9013
10943390	66.887	10943380	13.5695	10943390	95.4922	10950340	35.7881	10948139	3.56439	10948530	45.2017
10943400	78.3466	10943390	17.2322	10943400	93.5135	10950355	11.9294	10948161	4.45549	10948535	33.9013
10943410	91.6572	10943400	33.1565	10943410	98.4924	10950375	23.8588	10948169	3.56439	10948570	22.6008
10943420	99.2422	10943410	48.7731	10943420	95.595	10950390	11.9294	10948216	2.6733	10948580	11.3004
10943430	100.728	10943420	72.6115	10943430	96.8124	10950400	23.8588	10948241	1.7822	10948585	0
10943440	110.16	10943430	98.065	10943440	102.145	10950455	11.9294	10948267	2.6733	10948615	11.3004
10943450	115.713	10943440	141.225	10943450	103.362	10950480	23.8588	10948268	3.56439	10948635	22.6008
10943460	111.464	10943450	185.534	10943460	102.145	10950485	35.7881	10948298	4.45549	10948655	45.2017
10943470	109.613	10943460	196.885	10943470	102.321	10950535	23.8588	10948318	5.34659	10948675	56.5021
10943480	107.582	10943470	195.949	10943480	107.599	10950540	0	10948351	4.45549	10948690	45.2017
10943490	99.8201	10943480	190.423	10943490	110.265	10950570	11.9294	10948366	5.34659	10948710	22.6008
10943500	86.5095	10943490	170.009	10943500	110.32	10950595	23.8588	10948393	4.45549	10948725	11.3004
10943510	78.7438	10943500	139.868	10943510	114.489	10950620	35.7881	10948417	6.23769	10948730	0
10943520	72.8333	10943510	114.593	10943520	110.252	10950625	23.8588	10948419	7.12879	10948755	11.3004
10943530	63.04	10943520	92.5701	10943530	100.275	10950650	11.9294	10948421	6.23769	10948785	22.6008
10943540	57.1213	10943530	53.6782	10943540	99.0577	10950655	23.8588	10948438	7.12879	10948810	11.3004
10943550	60.6468	10943540	13.4252	10943550	106.137	10950675	11.9294	10948449	6.23769	10948840	0
10943560	62.3213	10943550	10.7002	10943560	111.36	10950695	23.8588	10948476	5.34659	10948855	11.3004
10943570	62.4937	10943560	16.3402	10943570	107.422	10950710	11.9294	10948487	4.45549	10948905	22.6008
10943580	62.3048	10943570	16.3578	10943580	101.512	10950750	0	10948491	5.34659	10948910	11.3004
10943590	67.665	10943580	16.0298	10943590	95.2481	10950775	11.9294	10948496	4.45549	10949000	22.6008
10943600	77.4542	10943590	26.5871	10943600	92.704	10950820	23.8588	10948508	3.56439	10949015	11.3004
10943610	81.6984	10943600	34.3547	10943610	91.7853	10950830	11.9294	10948509	2.6733	10949020	22.6008
10943620	81.8791	10943610	37.0705	10943620	88.0784	10950860	35.7881	10948514	1.7822	10949035	45.2017
10943630	85.7661	10943620	38.3476	10943630	88.9553	10950875	23.8588	10948518	0.891099	10949055	33.9013
10943640	78.37	10943630	37.6243	10943640	86.8673	10950885	47.7175	10948643	0	10949065	45.2017
10943650	69.1229	10943640	35.4738	10943650	81.2364	10950890	71.5763	10948741	0.891099	10949075	33.9013
10943660	65.4332	10943650	30.3762	10943660	82.7397	10950915	47.7175	10948771	1.7822	10949090	11.3004
10943670	61.7393	10943660	21.8767	10943670	86.514	10950925	59.6469	10948800	2.6733	10949120	0
10943680	64.1407	10943670	13.4172	10943680	88.6083	10950940	35.7881	10948846	3.56439	10949125	11.3004
10943690	64.1489	10943680	17.4474	10943690	82.9773	10950945	11.9294	10948877	2.6733	10949150	22.6008
10943700	65.6344	10943690	33.791	10943700	78.7951	10950980	0	10948887	1.7822	10949165	33.9013
10943710	67.4773	10943700	41.2852	10943710	78.8497	10951045	47.7175	10948898	0.891099	10949180	22.6008
10943720	61.5585	10943710	44.3167	10943720	71.1918	10951100	0	10948938	1.7822	10949205	11.3004
10943730	61.7393	10943720	48.3317	10943730	66.3222	10951130	23.8588	10948939	3.56439	10949220	0
10943740	65.8028	10943730	41.7039	10943740	66.4988	10951160	35.7881	10948967	2.6733	10949240	11.3004
10943750	65.8028	10943740	40.556	10943750	63.4247	10951170	59.6469	10948977	3.56439	10949260	33.9013
10943760	62.1048	10943750	49.6034	10943760	55.1276	10951180	71.5763	10948993	4.45549	10949295	22.6008
10943770	54.1584	10943760	59.1403	10943770	47.4698	10951185	47.7175	10949017	3.56439	10949305	33.9013
10943780	48.2356	10943770	55.7112	10943780	50.0813	10951195	59.6469	10949020	4.45549	10949315	11.3004
10943790	44.7142	10943780	37.296	10943790	51.0674	10951215	47.7175	10949038	5.34659	10949325	45.2017
10943800	41.0203	10943790	31.8056	10943800	46.8305	10951225	23.8588	10949044	4.45549	10949350	56.5021
10943810	39.1733	10943800	33.5007	10943810	42.6483	10951235	11.9294	10949060	3.56439	10949360	45.2017
10943820	35.1098	10943810	28.3316	10943820	37.0719	10951245	23.8588	10949082	2.6733	10949375	67.8025
10943830	27.1634	10943820	24.9502	10943830	33.0663	10951250	47.7175	10949089	3.56439	10949380	45.2017
10943840	23.2806	10943830	21.3484	10943840	28.02	10951280	59.6469	10949104	4.45549	10949405	33.9013
10943850	23.2806	10943840	14.4751	10943850	25.2318	10951300	47.7175	10949116	3.56439	10949415	45.2017
10943860	23.4654	10943850	8.07723	10943860	25.0551	10951305	11.9294	10949159	2.6733	10949430	22.6008
10943870	23.6502	10943860	4.78039	10943870	22.6203	10951310	23.8588	10949190	1.7822	10949435	11.3004
10943880	21.6184	10943870	2.59061	10943880	18.968	10951325	35.7881	10949237	3.56439	10949470	0
10943890	17.5549	10943880	1.13988	10943890	16.5332	10951330	47.7175	10949252	2.6733	10949505	11.3004
10943900	17.5549	10943890	0	10943900	19.3213	10951335	35.7881	10949259	1.7822	10949525	22.6008
10943910	23.2806	10943900	0	10943910	23.5036	10951350	47.7175	10949342	0.891099	10949545	33.9013
10943920	29.0062	10943910	3.20811	10943920	23.6803	10951360	59.6469	10949343	0	10949555	67.8025
10943930	36.7678	10943920	4.6336	10943930	24.8977	10951365	47.7175	10949369	0.891099	10949560	56.5021
10943940	54.142	10943930	2.63951	10943940	26.2918	10951370	83.5056	10949412	1.7822	10949580	45.2017
10943950	73.3672	10943940	4.01706	10943950	27.6859	10951380	71.5763	10949432	2.6733	10949600	33.9013
10943960	78.9204	10943950	15.5182	10943960	27.6859	10951385	59.6469	10949443	3.56439	10949610	0
10943970	80.7714	10943960	25.2008	10943970	27.6859	10951400	71.5763	10949478	4.45549	10949685	11.3004
10943980	88.7137	10943970	23.2014	10943980	30.352	10951405	59.6469	10949493	5.34659	10949700	22.6008
10943990	100.535	10943980	19.6938	10943990	27.7951	10951415	47.7175	10949494	6.23769	10949720	33.9013
10944000	116.423	10943990	17.5428	10944000	23.7895	10951425	11.9294	10949519	7.12879	10949740	22.6008
10944010	131.955	10944000	18.3473	10944010	23.7895	10951435	23.8588	10949525	6.23769	10949755	11.3004
10944020	139.355	10944010	19.3123	10944020	24.0208	10951445	35.7881	10949535	5.34659	10949775	0
10944030	127.71	10944020	18.8419	10944030	26.9728	10951455	23.8588	10949547	4.45549	10949820	22.6008
10944040	112.187	10944030	13.0098	10944040	28.4761	10951475	47.7175	10949556	5.34659	10949830	56.5021
10944050	106.458	10944040	3.6977	10944050	27.3133	10951490	35.7881	10949582	4.45549	10949875	33.9013
10944060	104.426	10944050	0	10944060	30.3874	10951500	23.8588	10949614	3.56439	10949885	0
10944070	104.245	10944060	0	10944070	31.9582	10951505	83.5056	10949623	2.6733	10949905	11.3004
10944080	96.4876	10944070	0	10944080	33.1756	10951520	119.294	10949634	1.7822	10949915	22.6008
10944090	76.9051	10944080	0	10944090	33.2302	10951530	95.435	10949664	2.6733	10949920	67.8025
10944100	61.5585	10944090	0.481291	10944100	30.6733	10951545	131.223	10949675	1.7822	10949930	79.103
10944110	52.3073	10944100	0.481291	10944110	29.2792	10951560	71.5763	10949713	0.891099	10949955	90.4034
10944120	50.4604	10944110	0	10944120	23.7157	10951565	83.5056	10949719	1.7822	10949960	79.103
10944130	50.6411	10944120	1.86476	10944130	19.6009	10951575	71.5763	10949832	0.891099	10949970	67.8025
10944140	56.9171	10944130	1.86476	10944140	20.7637	10951600	35.7881	10949835	1.7822	10949975	22.6008
10944150	69.2925	10944140	0.433674	10944150	17.6896	10951615	47.7175	10949849	2.6733	10949985	11.3004
10944160	69.6581	10944150	2.79297	10944160	13.4527	10951630	23.8588	10949857	3.56439	10950010	0
10944170	67.4415	10944160	5.15541	10944170	10.7866	10951670	11.9294	10949863	2.6733	10950035	11.3004
10944180	71.3202	10944170	6.04769	10944180	8.12044	10951675	0	10949937	3.56439	10950090	0
10944190	85.7274	10944180	6.99125	10944190	9.28324	10951690	23.8588	10949943	4.45549	10950135	11.3004
10944200	101.986	10944190	12.7091	10944200	10.446	10951730	47.7175	10949946	3.56439	10950190	0
10944210	106.049	10944200	19.8972	10944210	10.446	10951745	35.7881	10950005	2.6733	10950215	11.3004
10944220	108.077	10944210	19.0722	10944220	10.446	10951785	11.9294	10950017	1.7822	10950230	33.9013
10944230	107.711	10944220	16.6635	10944230	7.83453	10951800	0	10950044	0.891099	10950270	22.6008
10944240	99.4036	10944230	12.7208	10944240	5.22302	10951815	23.8588	10950072	1.7822	10950285	0
10944250	95.34	10944240	7.19147	10944250	5.22302	10951840	35.7881	10950085	2.6733	10950295	22.6008
10944260	91.642	10944250	6.28871	10944260	5.22302	10951860	59.6469	10950088	3.56439	10950315	45.2017
10944270	85.9122	10944260	5.25386	10944270	5.22302	10951870	35.7881	10950150	2.6733	10950320	56.5021
10944280	67.6263	10944270	1.95483	10944280	2.61151	10951895	23.8588	10950157	1.7822	10950350	33.9013
10944290	45.4575	10944280	0	10944290	0	10951915	11.9294	10950173	0.891099	10950355	45.2017
10944300	39.3622	10944290	0	10944300	0	10951970	0	10950185	0	10950370	22.6008
10944310	35.1221	10944300	0	10944310	0	10951985	23.8588	10950219	0.891099	10950375	11.3004
10944320	27.1798	10944310	0	10944320	0	10952040	0	10950309	0	10950395	22.6008
10944330	21.2652	10944320	0	10944330	0	10952070	11.9294	10950367	0.891099	10950410	11.3004
10944340	19.0528	10944330	0	10944340	0	10952090	23.8588	10950424	1.7822	10950420	33.9013
10944350	24.9674	10944340	0	10944350	0	10952125	11.9294	10950449	2.6733	10950445	45.2017
10944360	29.0309	10944350	0	10944360	0	10952145	0	10950473	3.56439	10950450	56.5021
10944370	26.9991	10944360	0	10944370	0	10952175	11.9294	10950490	2.6733	10950475	45.2017
10944380	26.9991	10944370	0	10944380	0	10952215	35.7881	10950523	1.7822	10950500	33.9013
10944390	25.1481	10944380	0	10944390	0	10952250	47.7175	10950536	2.6733	10950505	11.3004
10944400	21.4459	10944390	0	10944400	0	10952270	23.8588	10950556	3.56439	10950515	22.6008
10944410	17.7438	10944400	0	10944410	0	10952275	35.7881	10950564	4.45549	10950530	11.3004
10944420	17.7438	10944410	0	10944420	0	10952285	23.8588	10950584	5.34659	10950570	0
10944430	17.7438	10944420	0	10944430	0	10952290	35.7881	10950592	6.23769	10950575	22.6008
10944440	13.6803	10944430	0	10944440	0	10952305	23.8588	10950598	5.34659	10950585	33.9013
10944450	15.3506	10944440	0	10944450	0	10952330	11.9294	10950623	6.23769	10950590	45.2017
10944460	19.2335	10944450	0	10944460	0	10952345	0	10950635	5.34659	10950630	22.6008
10944470	19.2335	10944460	0	10944470	0	10952350	11.9294	10950642	4.45549	10950640	11.3004
10944480	19.2335	10944470	0	10944480	0	10952355	35.7881	10950646	3.56439	10950645	0
10944490	21.2652	10944480	0	10944490	0	10952380	59.6469	10950668	2.6733	10950660	11.3004
10944500	23.297	10944490	0	10944500	0	10952405	47.7175	10950670	3.56439	10950705	22.6008
10944510	21.4459	10944500	0	10944510	0	10952410	23.8588	10950705	2.6733	10950710	33.9013
10944520	23.4777	10944510	0	10944520	0	10952420	35.7881	10950725	3.56439	10950760	22.6008
10944530	23.4777	10944520	0	10944530	0	10952435	11.9294	10950767	2.6733	10950765	11.3004
10944540	17.7438	10944530	0	10944540	0	10952475	23.8588	10950771	1.7822	10950770	0
10944550	15.8927	10944540	0	10944550	0	10952510	35.7881	10950778	0.891099	10950775	11.3004
10944560	15.8927	10944550	0	10944560	0	10952530	11.9294	10950781	1.7822	10950810	22.6008
10944570	15.8927	10944560	0	10944570	0	10952540	23.8588	10950782	2.6733	10950830	11.3004
10944580	13.861	10944570	0	10944580	0	10952550	35.7881	10950807	3.56439	10950835	22.6008
10944590	11.8292	10944580	0	10944590	0	10952565	23.8588	10950808	5.34659	10950865	11.3004
10944600	13.6803	10944590	0	10944600	0	10952595	11.9294	10950813	4.45549	10950890	0
10944610	11.6485	10944600	0	10944610	0	10952605	0	10950872	3.56439	10950895	11.3004
10944620	9.79744	10944610	0	10944620	0	10952615	11.9294	10950910	2.6733	10950905	22.6008
10944630	9.79744	10944620	0	10944630	0	10952620	23.8588	10950920	1.7822	10950935	45.2017
10944640	7.76567	10944630	0	10944640	0	10952655	47.7175	10950930	2.6733	10950950	33.9013
10944650	7.76567	10944640	0	10944650	0	10952660	59.6469	10950949	3.56439	10950955	45.2017
10944660	7.76567	10944650	0	10944660	0	10952670	47.7175	10950961	4.45549	10950960	33.9013
10944670	7.76567	10944660	0	10944670	0	10952675	35.7881	10950991	3.56439	10950990	11.3004
10944680	7.76567	10944670	0	10944680	0	10952690	95.435	10951011	4.45549	10950995	22.6008
10944690	5.9146	10944680	0	10944690	0	10952710	71.5763	10951046	2.6733	10951010	11.3004
10944700	4.06354	10944690	0	10944700	0	10952715	59.6469	10951072	3.56439	10951015	22.6008
10944710	2.03177	10944700	0	10944710	0	10952745	0	10951075	4.45549	10951025	45.2017
10944720	0	10944710	0	10944720	0	10952755	23.8588	10951083	3.56439	10951030	90.4034
10944730	5.54086	10944720	0	10944730	0	10952775	35.7881	10951100	4.45549	10951045	101.704
10944740	12.9287	10944730	0	10944740	0	10952810	11.9294	10951101	5.34659	10951050	113.004
10944750	16.6267	10944740	0	10944750	0	10952830	0	10951108	4.45549	10951070	101.704
10944760	22.5413	10944750	0	10944760	0	10952845	11.9294	10951114	5.34659	10951075	124.305
10944770	36.3981	10944760	1.84415	10944770	0	10952900	0	10951119	6.23769	10951080	113.004
10944780	66.1395	10944770	5.16463	10944780	0	10952975	23.8588	10951124	7.12879	10951085	67.8025
10944790	93.6684	10944780	12.8278	10944790	1.39409	10952990	35.7881	10951127	8.01989	10951090	124.305
10944800	103.281	10944790	18.8078	10944800	2.78818	10953025	47.7175	10951149	6.23769	10951100	113.004
10944810	105.313	10944800	19.8347	10944810	4.23689	10953030	23.8588	10951186	5.34659	10951105	101.704
10944820	103.836	10944810	20.6829	10944820	5.68559	10953045	11.9294	10951188	7.12879	10951115	113.004
10944830	100.511	10944820	21.4502	10944830	5.68559	10953055	23.8588	10951189	8.01989	10951130	90.4034
10944840	98.6602	10944830	22.1212	10944840	5.68559	10953075	35.7881	10951210	4.45549	10951135	79.103
10944850	94.5925	10944840	21.1573	10944850	5.68559	10953130	23.8588	10951218	5.34659	10951145	22.6008
10944860	82.5867	10944850	15.5014	10944860	7.1343	10953135	11.9294	10951221	4.45549	10951155	33.9013
10944870	54.6964	10944860	11.4168	10944870	12.4119	10953155	35.7881	10951226	5.34659	10951160	22.6008
10944880	29.0186	10944870	6.25298	10944880	14.8468	10953165	23.8588	10951230	7.12879	10951165	33.9013
10944890	23.2888	10944880	0	10944890	16.2955	10953170	35.7881	10951235	8.01989	10951170	22.6008
10944900	23.2888	10944890	0	10944900	19.1383	10953180	47.7175	10951236	8.91099	10951175	33.9013
10944910	24.7784	10944900	0	10944910	21.7498	10953210	23.8588	10951238	9.80209	10951190	45.2017
10944920	29.962	10944910	0	10944920	26.9728	10953225	11.9294	10951239	12.4754	10951195	67.8025
10944930	31.8089	10944920	0	10944930	30.9784	10953235	0	10951243	16.0398	10951205	101.704
10944940	43.6381	10944930	0	10944940	33.5899	10953245	11.9294	10951247	16.9309	10951210	90.4034
10944950	70.6208	10944940	0	10944950	33.3586	10953300	0	10951248	18.7131	10951215	101.704
10944960	89.8378	10944950	3.18214	10944960	29.5297	10953310	11.9294	10951249	19.6042	10951220	90.4034
10944970	99.4422	10944960	10.2078	10944970	27.1495	10953350	23.8588	10951250	20.4953	10951245	79.103
10944980	108.866	10944970	16.3952	10944980	27.0949	10953365	11.9294	10951251	21.3864	10951250	56.5021
10944990	116.447	10944980	19.5132	10944990	25.5915	10953405	0	10951256	22.2775	10951260	22.6008
10945000	112.745	10944990	23.4696	10945000	22.7487	10953415	23.8588	10951261	23.1686	10951265	33.9013
10945010	103.498	10945000	28.9302	10945010	21.178	10953435	47.7175	10951268	27.6241	10951270	22.6008
10945020	103.867	10945010	29.2388	10945020	19.6072	10953470	23.8588	10951269	29.4063	10951285	11.3004
10945030	94.2546	10945020	27.9282	10945030	18.3898	10953475	35.7881	10951270	31.1885	10951320	22.6008
10945040	65.4208	10945030	19.6737	10945040	19.7839	10953490	11.9294	10951271	32.9707	10951330	45.2017
10945050	46.3845	10945040	6.91093	10945050	22.3954	10953495	35.7881	10951276	33.8618	10951365	56.5021
10945060	36.9608	10945050	2.76258	10945060	26.5777	10953530	23.8588	10951277	32.9707	10951370	67.8025
10945070	23.6543	10945060	4.00834	10945070	27.9718	10953535	35.7881	10951279	33.8618	10951375	45.2017
10945080	14.0417	10945070	4.0413	10945080	26.5777	10953550	11.9294	10951280	36.535	10951385	33.9013
10945090	14.2224	10945080	2.58695	10945090	25.3603	10953590	0	10951282	37.4261	10951390	56.5021
10945100	18.2859	10945090	1.3223	10945100	22.9254	10953690	11.9294	10951285	39.2083	10951395	79.103
10945110	24.3812	10945100	0.209996	10945110	21.708	10953700	59.6469	10951288	40.0994	10951405	90.4034
10945120	32.5083	10945110	0.738801	10945120	20.3139	10953705	71.5763	10951296	40.9905	10951415	101.704
10945130	36.5719	10945120	1.37331	10945130	18.9198	10953710	83.5056	10951297	47.2282	10951420	90.4034
10945140	38.4188	10945130	0.844503	10945140	17.2944	10953735	95.435	10951299	48.1193	10951425	101.704
10945150	40.2658	10945140	0.0368176	10945150	12.8809	10953755	59.6469	10951303	49.9015	10951430	113.004
10945160	40.2658	10945150	0.0368176	10945160	8.69862	10953760	47.7175	10951305	50.7926	10951440	101.704
10945170	40.2658	10945160	0	10945170	7.30453	10953765	35.7881	10951306	51.6837	10951445	79.103
10945180	38.234	10945170	0	10945180	7.30453	10953790	23.8588	10951315	53.4659	10951450	67.8025
10945190	36.2022	10945180	0	10945190	6.08711	10953800	11.9294	10951316	54.357	10951455	90.4034
10945200	30.1069	10945190	0	10945200	4.86969	10953810	0	10951317	55.2481	10951470	79.103
10945210	19.9481	10945200	0	10945210	4.86969	10953860	23.8588	10951319	56.1392	10951480	56.5021
10945220	17.9163	10945210	0	10945220	3.65227	10953890	35.7881	10951327	55.2481	10951505	45.2017
10945230	16.0693	10945220	0	10945230	1.21742	10953905	47.7175	10951330	56.1392	10951510	22.6008
10945240	12.1906	10945230	0	10945240	0	10953915	23.8588	10951332	55.2481	10951515	11.3004
10945250	16.0693	10945240	0	10945250	0	10953945	11.9294	10951333	53.4659	10951535	22.6008
10945260	21.7991	10945250	0	10945260	0	10953960	0	10951335	52.5748	10951540	11.3004
10945270	27.7137	10945260	0	10945270	0	10953965	11.9294	10951341	50.7926	10951545	22.6008
10945280	29.7455	10945270	0	10945280	0	10953980	23.8588	10951344	52.5748	10951550	33.9013
10945290	25.682	10945280	0	10945290	0	10953995	59.6469	10951350	49.9015	10951570	56.5021
10945300	23.6502	10945290	0	10945300	0	10954000	71.5763	10951352	50.7926	10951575	79.103
10945310	25.4971	10945300	0	10945310	0	10954020	59.6469	10951365	51.6837	10951590	67.8025
10945320	29.3759	10945310	0	10945320	0	10954025	71.5763	10951368	49.9015	10951595	79.103
10945330	33.4394	10945320	0	10945330	0	10954035	59.6469	10951371	48.1193	10951600	67.8025
10945340	33.6242	10945330	0	10945340	0	10954050	35.7881	10951374	47.2282	10951610	79.103
10945350	33.9897	10945340	0	10945350	0	10954055	23.8588	10951377	46.3371	10951625	56.5021
10945360	36.2022	10945350	0	10945360	0	10954080	11.9294	10951386	44.5549	10951630	45.2017
10945370	38.234	10945360	0	10945370	0	10954105	0	10951390	43.6638	10951640	56.5021
10945380	40.2658	10945370	0	10945380	0	10954155	11.9294	10951393	41.8816	10951645	67.8025
10945390	43.9597	10945380	0	10945390	0	10954175	47.7175	10951398	40.0994	10951650	56.5021
10945400	43.7748	10945390	0	10945400	0	10954185	59.6469	10951399	39.2083	10951660	45.2017
10945410	43.9597	10945400	0	10945410	0	10954190	71.5763	10951400	38.3172	10951670	56.5021
10945420	50.055	10945410	0	10945420	0	10954200	83.5056	10951404	39.2083	10951675	67.8025
10945430	50.055	10945420	0	10945430	0	10954210	71.5763	10951407	38.3172	10951680	79.103
10945440	50.055	10945430	0	10945440	0	10954220	95.435	10951409	37.4261	10951685	90.4034
10945450	52.0867	10945440	0	10945450	0	10954230	59.6469	10951412	36.535	10951690	101.704
10945460	50.055	10945450	0	10945460	0	10954240	47.7175	10951413	35.6439	10951695	90.4034
10945470	52.0867	10945460	0	10945470	0	10954245	35.7881	10951414	34.7528	10951700	101.704
10945480	56.1544	10945470	0	10945480	0	10954255	23.8588	10951430	32.9707	10951705	113.004
10945490	60.222	10945480	0	10945490	0	10954275	0	10951431	23.1686	10951715	124.305
10945500	60.222	10945490	0	10945500	0	10954280	11.9294	10951432	21.3864	10951720	146.906
10945510	52.095	10945500	0	10945510	0	10954305	35.7881	10951433	22.2775	10951725	135.605
10945520	50.0632	10945510	0	10945520	0	10954315	47.7175	10951434	24.0597	10951730	124.305
10945530	45.9997	10945520	0	10945530	0	10954330	95.435	10951435	23.1686	10951735	113.004
10945540	35.8408	10945530	0	10945540	0	10954335	107.364	10951443	22.2775	10951745	135.605
10945550	31.7773	10945540	0	10945550	0	10954360	83.5056	10951445	19.6042	10951750	146.906
10945560	27.7137	10945550	0	10945560	0	10954370	71.5763	10951446	18.7131	10951755	135.605
10945570	19.9522	10945560	0	10945570	0	10954385	23.8588	10951449	19.6042	10951760	124.305
10945580	14.2224	10945570	0	10945580	0	10954390	0	10951450	21.3864	10951770	113.004
10945590	12.1906	10945580	0	10945590	0	10954410	11.9294	10951454	19.6042	10951775	79.103
10945600	12.1906	10945590	0	10945600	0	10954465	0	10951461	18.7131	10951795	67.8025
10945610	10.1588	10945600	0	10945610	0	10954480	35.7881	10951465	16.9309	10951800	33.9013
10945620	9.97403	10945610	0	10945620	0	10954535	0	10951466	17.822	10951810	22.6008
10945630	15.8845	10945620	0	10945630	0	10954615	23.8588	10951470	16.9309	10951830	45.2017
10945640	21.9798	10945630	0	10945640	0	10954670	0	10951473	17.822	10951835	79.103
10945650	24.0116	10945640	0	10945650	0	10954705	11.9294	10951474	19.6042	10951850	67.8025
10945660	24.0116	10945650	0	10945660	0	10954730	35.7881	10951478	20.4953	10951865	79.103
10945670	21.9798	10945660	0	10945670	0	10954755	59.6469	10951479	19.6042	10951885	56.5021
10945680	21.9798	10945670	0	10945680	0	10954760	47.7175	10951482	17.822	10951890	22.6008
10945690	25.8586	10945680	1.64666	10945690	0	10954785	23.8588	10951483	16.9309	10951895	33.9013
10945700	27.7055	10945690	3.29636	10945700	0	10954810	0	10951489	16.0398	10951915	22.6008
10945710	29.9221	10945700	1.66442	10945710	0	10954935	35.7881	10951490	14.2576	10951920	11.3004
10945720	30.1069	10945710	0.0147169	10945720	0	10954960	47.7175	10951495	13.3665	10951935	22.6008
10945730	31.9539	10945720	0	10945730	0	10954980	71.5763	10951499	12.4754	10951950	11.3004
10945740	37.8644	10945730	1.15981	10945740	0	10954990	35.7881	10951501	13.3665	10951990	0
10945750	39.8961	10945740	2.20917	10945750	0	10955010	83.5056	10951515	14.2576	10951995	11.3004
10945760	41.9279	10945750	3.5393	10945760	0	10955015	71.5763	10951518	13.3665	10952000	22.6008
10945770	39.8961	10945760	4.8352	10945770	0	10955035	47.7175	10951525	12.4754	10952005	45.2017
10945780	41.932	10945770	2.34527	10945780	0	10955065	0	10951526	11.5843	10952045	56.5021
10945790	49.8784	10945780	0	10945790	0	10955125	11.9294	10951529	9.80209	10952050	45.2017
10945800	49.6936	10945790	0	10945800	0	10955180	0	10951534	10.6932	10952060	33.9013
10945810	45.63	10945800	0	10945810	0	10955305	11.9294	10951541	9.80209	10952065	45.2017
10945820	43.7831	10945810	0	10945820	0	10955320	59.6469	10951542	10.6932	10952075	56.5021
10945830	43.7872	10945820	0	10945830	0	10955360	47.7175	10951549	9.80209	10952090	67.8025
10945840	45.4575	10945830	0	10945840	0	10955375	0	10951554	10.6932	10952095	79.103
10945850	49.3404	10945840	0	10945850	1.21742	10955425	11.9294	10951555	13.3665	10952100	67.8025
10945860	55.0743	10945850	0.320949	10945860	3.65227	10955480	0	10951560	12.4754	10952110	56.5021
10945870	52.8618	10945860	0.627812	10945870	4.86969	10955520	11.9294	10951585	11.5843	10952115	45.2017
10945880	46.9472	10945870	2.17082	10945880	4.86969	10955575	0	10951586	13.3665	10952130	33.9013
10945890	44.9154	10945880	3.75109	10945890	4.86969	10955580	47.7175	10951587	12.4754	10952135	56.5021
10945900	42.8837	10945890	5.33291	10945900	6.08711	10955635	0	10951590	13.3665	10952145	45.2017
10945910	38.6394	10945900	6.86345	10945910	8.69862	10955645	11.9294	10951595	11.5843	10952150	33.9013
10945920	36.6076	10945910	9.93252	10945920	10.0927	10955655	23.8588	10951596	10.6932	10952170	56.5021
10945930	39.0008	10945920	14.5572	10945930	10.0927	10955700	11.9294	10951607	12.4754	10952175	45.2017
10945940	35.118	10945930	17.6479	10945940	8.87529	10955710	0	10951609	13.3665	10952190	22.6008
10945950	27.3523	10945940	12.8748	10945950	7.83453	10955730	11.9294	10951617	14.2576	10952220	45.2017
10945960	21.6184	10945950	6.49784	10945960	8.0112	10955745	23.8588	10951621	15.1487	10952225	22.6008
10945970	19.5908	10945960	4.88113	10945970	10.446	10955775	59.6469	10951624	14.2576	10952260	45.2017
10945980	19.5949	10945970	3.28459	10945980	12.8809	10955785	47.7175	10951627	15.1487	10952275	22.6008
10945990	23.4736	10945980	3.27328	10945990	11.6635	10955810	83.5056	10951651	16.0398	10952295	33.9013
10946000	31.4159	10945990	3.27298	10946000	9.05195	10955830	47.7175	10951652	15.1487	10952315	11.3004
10946010	31.4159	10946000	3.24001	10946010	7.65787	10955855	35.7881	10951657	14.2576	10952325	22.6008
10946020	29.0227	10946010	1.60825	10946020	8.87529	10955865	0	10951668	13.3665	10952345	33.9013
10946030	34.5718	10946020	0	10946030	10.0927	10955900	11.9294	10951669	14.2576	10952350	22.6008
10946040	42.514	10946030	0	10946040	9.91604	10955910	23.8588	10951676	13.3665	10952365	33.9013
10946050	46.5776	10946040	0	10946050	9.73938	10955955	11.9294	10951677	12.4754	10952370	45.2017
10946060	48.4286	10946050	0	10946060	7.30453	10955975	59.6469	10951697	11.5843	10952375	56.5021
10946070	50.2797	10946060	0	10946070	4.86969	10955985	71.5763	10951708	12.4754	10952400	45.2017
10946080	51.95	10946070	0	10946080	4.86969	10955990	107.364	10951709	11.5843	10952420	33.9013
10946090	51.5886	10946080	0	10946090	4.86969	10956020	95.435	10951710	10.6932	10952425	45.2017
10946100	51.5886	10946090	0	10946100	4.86969	10956030	47.7175	10951714	9.80209	10952430	33.9013
10946110	51.7652	10946100	0	10946110	3.65227	10956040	35.7881	10951728	8.91099	10952435	22.6008
10946120	49.7335	10946110	0	10946120	5.04635	10956045	0	10951736	8.01989	10952445	33.9013
10946130	45.4933	10946120	0	10946130	7.65787	10956075	11.9294	10951738	8.91099	10952455	79.103
10946140	43.4616	10946130	0	10946140	13.0576	10956100	23.8588	10951745	8.01989	10952465	90.4034
10946150	49.5569	10946140	0	10946150	19.8513	10956130	11.9294	10951751	7.12879	10952480	67.8025
10946160	63.5944	10946150	0	10946160	25.3603	10956155	0	10951763	8.01989	10952495	90.4034
10946170	79.6638	10946160	0	10946170	30.9238	10956205	11.9294	10951799	7.12879	10952500	79.103
10946180	87.7908	10946170	0	10946180	32.3725	10956240	23.8588	10951803	6.23769	10952510	33.9013
10946190	95.1787	10946180	0	10946190	33.7666	10956260	11.9294	10951804	5.34659	10952520	22.6008
10946200	113.665	10946190	0	10946200	36.5548	10956275	23.8588	10951805	4.45549	10952535	33.9013
10946210	128.818	10946200	0	10946210	36.7861	10956280	71.5763	10951816	3.56439	10952550	11.3004
10946220	149.874	10946210	0	10946220	35.8545	10956285	83.5056	10951823	2.6733	10952560	45.2017
10946230	168.906	10946220	0	10946230	31.9036	10956295	71.5763	10951825	1.7822	10952575	56.5021
10946240	162.991	10946230	0	10946240	27.7213	10956315	83.5056	10951838	0.891099	10952585	79.103
10946250	150.801	10946240	0	10946250	27.6667	10956330	71.5763	10951851	2.6733	10952590	67.8025
10946260	132.88	10946250	0	10946260	28.7749	10956335	23.8588	10951852	3.56439	10952615	45.2017
10946270	121.236	10946260	0	10946270	29.9377	10956340	11.9294	10951905	2.6733	10952640	22.6008
10946280	117.546	10946270	0	10946280	29.761	10956425	0	10951938	3.56439	10952660	33.9013
10946290	98.8796	10946280	0	10946290	30.8564	10956560	11.9294	10951962	2.6733	10952685	22.6008
10946300	80.2088	10946290	0	10946300	30.6797	10956570	23.8588	10951963	1.7822	10952695	45.2017
10946310	57.4827	10946300	0	10946310	32.0738	10956615	11.9294	10952013	0.891099	10952715	33.9013
10946320	38.2698	10946310	0	10946320	33.6992	10956625	0	10952040	0	10952720	56.5021
10946330	41.783	10946320	0	10946330	31.0877	10956660	11.9294	10952047	0.891099	10952740	79.103
10946340	41.7789	10946330	0	10946340	27.0274	10956685	23.8588	10952064	1.7822	10952750	56.5021
10946350	42.1444	10946340	0	10946350	23.1439	10956705	35.7881	10952161	0.891099	10952770	67.8025
10946360	44.172	10946350	0	10946360	26.1634	10956715	23.8588	10952165	1.7822	10952775	45.2017
10946370	44.3527	10946360	0	10946370	29.1828	10956740	11.9294	10952185	0.891099	10952780	33.9013
10946380	60.4262	10946370	0	10946380	26.748	10956745	71.5763	10952207	2.6733	10952785	45.2017
10946390	82.2294	10946380	0	10946390	26.9793	10956760	59.6469	10952305	1.7822	10952790	67.8025
10946400	95.9097	10946390	0	10946400	24.1365	10956775	71.5763	10952335	0.891099	10952795	45.2017
10946410	103.856	10946400	0	10946410	21.0624	10956800	11.9294	10952354	0	10952820	56.5021
10946420	102.555	10946410	0	10946420	22.2798	10956815	35.7881	10952368	0.891099	10952825	45.2017
10946430	106.8	10946420	0	10946430	20.8857	10956830	23.8588	10952391	2.6733	10952840	33.9013
10946440	114.372	10946430	0	10946440	18.0975	10956870	0	10952432	3.56439	10952845	11.3004
10946450	110.309	10946440	0	10946450	15.2547	10956890	11.9294	10952441	2.6733	10952875	45.2017
10946460	100.515	10946450	0	10946460	15.2547	10956945	0	10952477	3.56439	10952920	56.5021
10946470	80.7439	10946460	0	10946470	15.2547	10957105	11.9294	10952481	2.6733	10952930	22.6008
10946480	58.9407	10946470	0	10946480	12.3573	10957110	35.7881	10952538	1.7822	10952940	33.9013
10946490	45.2604	10946480	0	10946490	10.9086	10957160	23.8588	10952550	0.891099	10952945	56.5021
10946500	35.4629	10946490	0	10946500	9.69119	10957165	0	10952554	0	10952960	90.4034
10946510	29.3676	10946500	0	10946510	8.47377	10957490	11.9294	10952633	0.891099	10952975	79.103
10946520	19.5784	10946510	0	10946520	11.1399	10957535	23.8588	10952720	1.7822	10952980	90.4034
10946530	7.94226	10946520	0	10946530	13.806	10957545	11.9294	10952726	0.891099	10952995	79.103
10946540	4.06354	10946530	0	10946540	11.0179	10957585	23.8588	10952846	0	10953000	56.5021
10946550	4.06354	10946540	0	10946550	9.56915	10957590	11.9294	10952876	0.891099	10953015	22.6008
10946560	4.06354	10946550	0	10946560	12.3573	10957620	23.8588	10952879	1.7822	10953040	11.3004
10946570	2.03177	10946560	0	10946570	13.806	10957630	47.7175	10952910	2.6733	10953050	33.9013
10946580	0	10946570	0	10946580	15.2001	10957640	35.7881	10952920	3.56439	10953060	45.2017
10946590	0	10946580	0	10946590	18.0429	10957660	47.7175	10952930	5.34659	10953075	56.5021
10946600	0	10946590	0	10946600	20.709	10957675	35.7881	10952949	6.23769	10953080	67.8025
10946610	0	10946600	0	10946610	20.4778	10957685	11.9294	10952972	7.12879	10953085	79.103
10946620	3.69802	10946610	0	10946620	19.0291	10957715	0	10952976	8.01989	10953095	90.4034
10946630	9.24298	10946620	0	10946630	19.0291	10957750	11.9294	10953034	6.23769	10953100	113.004
10946640	11.0899	10946630	0	10946640	17.4583	10957755	23.8588	10953042	5.34659	10953105	101.704
10946650	11.0899	10946640	0	10946650	14.4388	10957770	59.6469	10953049	3.56439	10953115	113.004
10946660	11.0899	10946650	0	10946660	14.3842	10957805	47.7175	10953051	2.6733	10953125	135.605
10946670	11.0899	10946660	0	10946670	15.8329	10957810	35.7881	10953058	1.7822	10953130	124.305
10946680	11.0899	10946670	0	10946680	17.0503	10957825	0	10953069	0.891099	10953140	113.004
10946690	11.0899	10946680	0	10946690	16.9957	10957830	23.8588	10953083	1.7822	10953145	101.704
10946700	16.8238	10946690	0	10946700	14.5609	10957835	47.7175	10953099	2.6733	10953150	135.605
10946710	18.8597	10946700	0	10946710	13.3435	10957885	35.7881	10953107	1.7822	10953155	124.305
10946720	21.0804	10946710	0	10946720	14.5609	10957890	11.9294	10953251	0.891099	10953165	135.605
10946730	28.8502	10946720	1.89566	10946730	14.5609	10957895	35.7881	10953285	1.7822	10953170	124.305
10946740	30.7013	10946730	8.38681	10946740	15.7783	10957925	71.5763	10953291	2.6733	10953180	113.004
10946750	30.7013	10946740	12.8517	10946750	16.8191	10957940	59.6469	10953299	3.56439	10953185	124.305
10946760	30.7013	10946750	12.5906	10946760	13.9763	10957950	47.7175	10953304	2.6733	10953190	113.004
10946770	30.7013	10946760	12.3294	10946770	9.91604	10957980	11.9294	10953372	1.7822	10953205	67.8025
10946780	30.7013	10946770	12.1787	10946780	10.0927	10958005	0	10953410	0.891099	10953210	79.103
10946790	24.9674	10946780	12.1896	10946790	12.8809	10958015	11.9294	10953418	0	10953215	67.8025
10946800	19.2335	10946790	12.2192	10946800	12.8809	10958040	35.7881	10953437	0.891099	10953225	56.5021
10946810	20.8956	10946800	12.2162	10946810	13.0576	10958050	47.7175	10953530	0	10953230	67.8025
10946820	26.802	10946810	7.50414	10946820	13.2342	10958070	35.7881	10953677	0.891099	10953240	56.5021
10946830	31.0462	10946820	1.39682	10946830	10.7994	10958075	59.6469	10953702	1.7822	10953245	79.103
10946840	31.0462	10946830	0	10946840	9.58195	10958085	83.5056	10953703	2.6733	10953260	101.704
10946850	31.0462	10946840	0	10946850	10.7994	10958095	59.6469	10953716	3.56439	10953265	79.103
10946860	31.0462	10946850	0	10946860	10.7994	10958105	47.7175	10953717	4.45549	10953285	67.8025
10946870	31.0462	10946860	0	10946870	8.0112	10958130	23.8588	10953763	3.56439	10953290	56.5021
10946880	31.0462	10946870	0	10946880	6.61711	10958135	35.7881	10953789	2.6733	10953295	79.103
10946890	31.0462	10946880	0	10946890	11.8948	10958140	11.9294	10953793	1.7822	10953300	56.5021
10946900	21.6184	10946890	0	10946900	14.3842	10958190	0	10953795	2.6733	10953310	67.8025
10946910	6.09531	10946900	0	10946910	14.4388	10958270	11.9294	10953800	5.34659	10953315	56.5021
10946920	0	10946910	0	10946920	15.8875	10958275	35.7881	10953839	4.45549	10953330	45.2017
10946930	1.84695	10946920	0	10946930	14.6701	10958295	47.7175	10953849	5.34659	10953350	33.9013
10946940	7.57263	10946930	0	10946940	13.4527	10958325	35.7881	10953861	6.23769	10953360	56.5021
10946950	11.4513	10946940	0	10946950	13.4527	10958330	59.6469	10953899	7.12879	10953365	45.2017
10946960	11.4513	10946950	0	10946960	16.3501	10958350	47.7175	10953905	6.23769	10953380	56.5021
10946970	11.4513	10946960	0	10946970	17.8534	10958365	95.435	10953909	5.34659	10953405	45.2017
10946980	11.4513	10946970	0	10946980	12.5758	10958370	107.364	10953928	4.45549	10953415	22.6008
10946990	19.217	10946980	0	10946990	9.90967	10958385	59.6469	10953931	3.56439	10953425	11.3004
10947000	26.9827	10946990	0	10947000	9.67838	10958395	83.5056	10953956	2.6733	10953435	0
10947010	26.9827	10947000	0	10947010	11.0179	10958420	35.7881	10953968	3.56439	10953445	11.3004
10947020	25.1357	10947010	0	10947020	13.806	10958425	23.8588	10953994	2.6733	10953455	22.6008
10947030	19.4101	10947020	0	10947030	15.2547	10958440	35.7881	10953999	1.7822	10953465	56.5021
10947040	17.5631	10947030	0	10947040	16.7034	10958455	119.294	10954021	0.891099	10953485	79.103
10947050	19.5949	10947040	0	10947050	13.806	10958460	131.223	10954027	1.7822	10953495	90.4034
10947060	19.5949	10947050	0	10947060	12.3027	10958465	155.082	10954043	0.891099	10953500	79.103
10947070	19.5949	10947060	0	10947070	13.6968	10958485	167.011	10954063	1.7822	10953510	67.8025
10947080	11.8292	10947070	0	10947080	13.9281	10958495	155.082	10954099	2.6733	10953520	33.9013
10947090	4.06354	10947080	0.0690386	10947090	14.1594	10958505	131.223	10954122	3.56439	10953545	67.8025
10947100	7.94226	10947090	0.0690386	10947100	11.3712	10958510	47.7175	10954132	4.45549	10953550	56.5021
10947110	11.821	10947100	0	10947110	8.58301	10958515	35.7881	10954147	5.34659	10953595	45.2017
10947120	13.8528	10947110	0	10947120	8.52839	10958520	11.9294	10954168	6.23769	10953600	11.3004
10947130	13.8528	10947120	0	10947130	8.47377	10958540	0	10954184	5.34659	10953625	22.6008
10947140	11.821	10947130	0	10947140	8.47377	10958600	11.9294	10954219	6.23769	10953640	45.2017
10947150	13.6679	10947140	0	10947150	9.92248	10958610	23.8588	10954235	8.91099	10953650	33.9013
10947160	17.3659	10947150	0	10947160	11.3712	10958650	35.7881	10954240	8.01989	10953670	45.2017
10947170	24.9468	10947160	0.765199	10947170	11.3166	10958665	23.8588	10954252	7.12879	10953675	56.5021
10947180	30.6766	10947170	0.765199	10947180	11.2619	10958675	95.435	10954257	6.23769	10953680	67.8025
10947190	30.5	10947180	0	10947190	11.2619	10958690	107.364	10954278	5.34659	10953695	56.5021
10947200	36.2339	10947190	0	10947200	12.4794	10958705	95.435	10954313	4.45549	10953700	79.103
10947210	43.9954	10947200	0	10947210	13.7514	10958710	83.5056	10954333	3.56439	10953705	90.4034
10947220	47.6976	10947210	0	10947220	15.0235	10958725	119.294	10954335	4.45549	10953710	101.704
10947230	51.5804	10947220	0	10947230	16.2409	10958730	47.7175	10954352	3.56439	10953720	113.004
10947240	57.6757	10947230	0	10947240	14.6155	10958735	71.5763	10954354	2.6733	10953725	101.704
10947250	61.7393	10947240	0	10947250	14.2075	10958745	95.435	10954360	3.56439	10953730	90.4034
10947260	65.6262	10947250	0.789804	10947260	15.2483	10958780	59.6469	10954365	2.6733	10953735	67.8025
10947270	81.3382	10947260	1.0674	10947270	15.0716	10958785	71.5763	10954367	3.56439	10953740	79.103
10947280	91.3123	10947270	1.83629	10947280	15.0716	10958790	47.7175	10954384	4.45549	10953745	101.704
10947290	87.4335	10947280	1.5587	10947290	13.8542	10958800	23.8588	10954389	6.23769	10953750	90.4034
10947300	83.3741	10947290	0	10947300	13.7996	10958820	59.6469	10954392	5.34659	10953755	79.103
10947310	81.3382	10947300	0	10947310	15.1391	10958825	83.5056	10954396	6.23769	10953760	67.8025
10947320	82.9963	10947310	0	10947320	15.3157	10958830	95.435	10954401	7.12879	10953765	56.5021
10947330	90.7537	10947320	0	10947330	15.4924	10958835	119.294	10954443	8.91099	10953775	45.2017
10947340	100.732	10947330	0	10947340	14.4516	10958840	107.364	10954455	10.6932	10953785	67.8025
10947350	104.602	10947340	0	10947350	13.4655	10958845	143.153	10954464	9.80209	10953790	79.103
10947360	106.441	10947350	0	10947360	14.9142	10958855	131.223	10954479	8.91099	10953815	90.4034
10947370	108.473	10947360	0	10947370	16.1316	10958860	143.153	10954485	8.01989	10953820	101.704
10947380	104.771	10947370	0	10947380	16.1316	10958875	107.364	10954493	7.12879	10953825	113.004
10947390	101.069	10947380	0	10947390	13.5201	10958880	83.5056	10954494	8.01989	10953835	124.305
10947400	105.136	10947390	0	10947400	10.9632	10958890	59.6469	10954501	7.12879	10953840	113.004
10947410	111.425	10947400	0	10947410	12.4119	10958900	23.8588	10954525	8.01989	10953845	101.704
10947420	105.703	10947410	0	10947420	13.8606	10958915	11.9294	10954531	7.12879	10953850	90.4034
10947430	95.5442	10947420	0	10947430	15.364	10958935	23.8588	10954546	6.23769	10953855	67.8025
10947440	85.7509	10947430	0	10947440	15.364	10958960	47.7175	10954547	5.34659	10953865	56.5021
10947450	68.2001	10947440	0	10947450	12.6978	10958980	59.6469	10954579	4.45549	10953870	45.2017
10947460	64.3214	10947450	0	10947460	15.5406	10958990	47.7175	10954582	3.56439	10953875	33.9013
10947470	72.2677	10947460	0	10947470	21.0496	10958995	35.7881	10954593	2.6733	10953880	22.6008
10947480	83.3659	10947470	0	10947480	24.9331	10959010	59.6469	10954602	1.7822	10953890	11.3004
10947490	92.4282	10947480	0	10947490	27.1367	10959015	35.7881	10954603	0.891099	10953895	0
10947500	88.1798	10947490	0	10947500	25.5113	10959020	59.6469	10954654	0	10953915	11.3004
10947510	83.9356	10947500	0	10947510	23.8859	10959035	47.7175	10954729	1.7822	10953925	22.6008
10947520	82.0886	10947510	0	10947520	22.2059	10959040	71.5763	10954754	2.6733	10953935	33.9013
10947530	78.3947	10947520	0	10947530	20.7572	10959065	47.7175	10954771	3.56439	10953940	45.2017
10947540	72.6649	10947530	0	10947540	23.1921	10959075	23.8588	10954829	4.45549	10953950	90.4034
10947550	62.6868	10947540	0	10947550	22.7841	10959085	71.5763	10954846	3.56439	10953970	79.103
10947560	54.5597	10947550	0	10947560	18.4926	10959095	47.7175	10954853	4.45549	10953980	67.8025
10947570	41.4298	10947560	0	10947570	14.6091	10959140	0	10954861	3.56439	10953985	79.103
10947580	26.6336	10947570	0	10947580	10.9568	10959160	11.9294	10954884	2.6733	10953995	90.4034
10947590	21.0845	10947580	0	10947590	9.73938	10959170	35.7881	10954897	3.56439	10954005	45.2017
10947600	17.3824	10947590	0	10947600	8.52195	10959215	23.8588	10954909	2.6733	10954010	56.5021
10947610	13.6803	10947600	0	10947610	7.30453	10959225	11.9294	10954946	3.56439	10954015	67.8025
10947620	13.6803	10947610	0	10947620	7.30453	10959245	47.7175	10954951	1.7822	10954020	79.103
10947630	27.1675	10947620	1.13939	10947630	4.86969	10959260	59.6469	10954953	2.6733	10954025	90.4034
10947640	44.7142	10947630	5.5984	10947640	1.21742	10959285	71.5763	10955006	3.56439	10954030	101.704
10947650	62.0842	10947640	10.7317	10947650	0	10959290	95.435	10955031	4.45549	10954045	90.4034
10947660	73.5438	10947650	12.7694	10947660	0	10959300	83.5056	10955036	3.56439	10954050	67.8025
10947670	77.4266	10947660	11.6461	10947670	0	10959305	95.435	10955065	2.6733	10954065	56.5021
10947680	88.8944	10947670	8.96408	10947680	0	10959315	83.5056	10955070	1.7822	10954070	45.2017
10947690	96.2987	10947680	4.64403	10947690	0	10959325	95.435	10955119	0.891099	10954075	33.9013
10947700	101.671	10947690	0.829361	10947700	0	10959335	83.5056	10955147	0	10954080	22.6008
10947710	111.103	10947700	0.877894	10947710	0	10959340	71.5763	10955169	0.891099	10954085	11.3004
10947720	103.346	10947710	0.877894	10947720	0	10959345	47.7175	10955172	1.7822	10954095	0
10947730	83.9479	10947720	0	10947730	0	10959355	23.8588	10955211	2.6733	10954100	22.6008
10947740	64.7268	10947730	0	10947740	0	10959360	11.9294	10955241	3.56439	10954125	33.9013
10947750	57.3307	10947740	0	10947750	0	10959380	0	10955251	4.45549	10954130	45.2017
10947760	55.4797	10947750	0	10947760	0	10959390	23.8588	10955256	3.56439	10954135	56.5021
10947770	41.9801	10947760	0	10947770	0	10959445	0	10955290	2.6733	10954145	67.8025
10947780	34.5759	10947770	0	10947780	0	10959455	11.9294	10955317	3.56439	10954150	79.103
10947790	34.9373	10947780	0	10947790	1.21742	10959510	0	10955343	4.45549	10954155	56.5021
10947800	33.4517	10947790	0	10947800	2.43484	10959525	23.8588	10955351	5.34659	10954165	67.8025
10947810	35.6683	10947800	0	10947810	3.82893	10959580	0	10955352	6.23769	10954170	90.4034
10947820	39.5512	10947810	0	10947820	6.44044	10959585	35.7881	10955357	5.34659	10954180	79.103
10947830	45.2851	10947820	0	10947830	7.65787	10959605	71.5763	10955396	4.45549	10954185	90.4034
10947840	56.7446	10947830	0	10947840	7.65787	10959630	83.5056	10955403	5.34659	10954190	79.103
10947850	66.349	10947840	0	10947850	7.65787	10959640	47.7175	10955419	6.23769	10954195	90.4034
10947860	75.9575	10947850	0	10947860	7.65787	10959655	59.6469	10955430	7.12879	10954200	79.103
10947870	90.9344	10947860	0	10947870	7.65787	10959660	23.8588	10955433	6.23769	10954205	113.004
10947880	96.2987	10947870	0	10947880	6.44044	10959665	35.7881	10955445	5.34659	10954220	124.305
10947890	90.3841	10947880	0	10947890	5.22302	10959685	23.8588	10955465	6.23769	10954225	135.605
10947900	84.4695	10947890	0	10947900	3.82893	10959700	35.7881	10955483	5.34659	10954240	113.004
10947910	84.4654	10947900	0	10947910	1.21742	10959710	23.8588	10955484	4.45549	10954250	101.704
10947920	84.6419	10947910	0	10947920	0	10959720	11.9294	10955495	3.56439	10954255	113.004
10947930	71.1506	10947920	0	10947930	0	10959730	35.7881	10955503	2.6733	10954260	67.8025
10947940	57.4827	10947930	0	10947940	0	10959745	47.7175	10955534	1.7822	10954280	33.9013
10947950	47.8742	10947940	0	10947950	0	10959755	35.7881	10955558	2.6733	10954290	45.2017
10947960	30.8655	10947950	0	10947960	0	10959785	47.7175	10955569	3.56439	10954310	33.9013
10947970	19.7674	10947960	0	10947970	0	10959800	83.5056	10955590	1.7822	10954320	45.2017
10947980	23.8309	10947970	0	10947980	0	10959810	95.435	10955614	2.6733	10954330	22.6008
10947990	29.7455	10947980	0	10947990	0	10959835	119.294	10955662	3.56439	10954345	11.3004
10948000	27.8985	10947990	0	10948000	0	10959840	107.364	10955688	2.6733	10954375	0
10948010	21.9881	10948000	0	10948010	0	10959845	131.223	10955704	3.56439	10954395	22.6008
10948020	19.9563	10948010	0	10948020	0	10959850	143.153	10955762	2.6733	10954410	45.2017
10948030	26.0516	10948020	0	10948030	0	10959855	95.435	10955776	3.56439	10954420	56.5021
10948040	32.1469	10948030	0	10948040	0	10959890	71.5763	10955788	2.6733	10954440	67.8025
10948050	32.1469	10948040	0	10948050	0	10959900	47.7175	10955794	3.56439	10954450	90.4034
10948060	30.1151	10948050	0	10948060	0	10959905	59.6469	10955801	2.6733	10954460	101.704
10948070	24.2005	10948060	0	10948070	0	10959920	47.7175	10955837	1.7822	10954465	113.004
10948080	24.2005	10948070	0	10948080	0	10959940	71.5763	10955860	2.6733	10954475	101.704
10948090	29.9303	10948080	0	10948090	0	10959950	47.7175	10955864	3.56439	10954490	124.305
10948100	35.8408	10948090	0	10948100	1.21742	10959960	23.8588	10955880	2.6733	10954495	146.906
10948110	39.9043	10948100	0	10948110	2.43484	10960015	71.5763	10955924	3.56439	10954505	113.004
10948120	39.9043	10948110	0	10948120	3.88355	10960030	107.364	10955935	2.6733	10954515	101.704
10948130	43.9679	10948120	0	10948130	5.33226	10960050	83.5056	10955939	3.56439	10954520	67.8025
10948140	59.6717	10948130	0	10948140	5.33226	10960055	95.435	10955951	2.6733	10954530	79.103
10948150	71.312	10948140	0	10948150	5.33226	10960070	59.6469	10955984	1.7822	10954545	56.5021
10948160	71.312	10948150	0	10948160	7.7671	10960075	83.5056	10956049	2.6733	10954565	67.8025
10948170	65.3974	10948160	0	10948170	10.2019	10960085	47.7175	10956054	3.56439	10954575	90.4034
10948180	57.6358	10948170	0	10948180	10.2019	10960090	71.5763	10956089	4.45549	10954580	101.704
10948190	51.7253	10948180	1.96582	10948190	12.6368	10960095	119.294	10956102	5.34659	10954585	90.4034
10948200	47.6618	10948190	3.76839	10948200	16.2891	10960100	131.223	10956120	6.23769	10954595	101.704
10948210	41.5665	10948200	3.4404	10948210	16.0578	10960110	119.294	10956124	5.34659	10954600	113.004
10948220	31.4076	10948210	3.12952	10948220	14.6091	10960130	95.435	10956152	4.45549	10954605	79.103
10948230	17.7356	10948220	1.4917	10948230	14.6091	10960135	119.294	10956159	3.56439	10954620	67.8025
10948240	9.97814	10948230	0	10948240	14.6091	10960140	143.153	10956196	2.6733	10954630	56.5021
10948250	13.861	10948240	0	10948250	14.7857	10960145	119.294	10956206	1.7822	10954635	45.2017
10948260	15.8927	10948250	0.980175	10948260	14.9624	10960150	71.5763	10956222	0.891099	10954640	56.5021
10948270	19.9563	10948260	0.980175	10948270	14.9624	10960155	59.6469	10956389	0	10954650	45.2017
10948280	24.0198	10948270	0	10948280	11.3101	10960165	83.5056	10956430	0.891099	10954655	33.9013
10948290	27.722	10948280	0	10948290	7.65787	10960170	107.364	10956434	1.7822	10954670	22.6008
10948300	39.3705	10948290	0	10948300	7.65787	10960175	119.294	10956440	3.56439	10954680	45.2017
10948310	51.1955	10948300	0	10948310	7.65787	10960185	155.082	10956454	5.34659	10954685	33.9013
10948320	55.0743	10948310	0	10948320	9.05195	10960190	131.223	10956495	6.23769	10954695	22.6008
10948330	55.255	10948320	0	10948330	10.446	10960195	119.294	10956511	5.34659	10954720	33.9013
10948340	57.2826	10948330	0	10948340	9.05195	10960205	131.223	10956538	4.45549	10954735	11.3004
10948350	61.1614	10948340	0	10948350	7.65787	10960215	167.011	10956565	5.34659	10954775	0
10948360	60.9765	10948350	0	10948360	7.65787	10960220	143.153	10956587	4.45549	10954795	22.6008
10948370	58.7599	10948360	0	10948370	7.65787	10960225	119.294	10956590	5.34659	10954830	45.2017
10948380	57.0896	10948370	0	10948380	6.44044	10960235	131.223	10956595	6.23769	10954845	56.5021
10948390	54.873	10948380	0	10948390	6.61711	10960250	119.294	10956615	7.12879	10954865	67.8025
10948400	50.4481	10948390	0	10948400	9.22862	10960255	155.082	10956621	6.23769	10954875	79.103
10948410	44.5376	10948400	0	10948410	9.05195	10960260	143.153	10956632	5.34659	10954900	67.8025
10948420	40.474	10948410	0	10948420	7.65787	10960270	119.294	10956658	4.45549	10954905	56.5021
10948430	32.5318	10948420	0	10948430	6.44044	10960275	131.223	10956671	5.34659	10954910	67.8025
10948440	26.6213	10948430	0	10948440	5.22302	10960285	119.294	10956679	4.45549	10954920	56.5021
10948450	24.7743	10948440	0	10948450	6.44044	10960290	95.435	10956720	3.56439	10954925	67.8025
10948460	24.9591	10948450	0	10948460	7.65787	10960295	59.6469	10956737	2.6733	10954930	101.704
10948470	26.8102	10948460	0	10948470	7.65787	10960310	23.8588	10956763	1.7822	10954940	79.103
10948480	19.2294	10948470	0	10948480	6.26378	10960320	95.435	10956765	0.891099	10954955	90.4034
10948490	11.8292	10948480	0	10948490	3.65227	10960325	83.5056	10956779	0	10954960	101.704
10948500	11.8292	10948490	0	10948500	2.43484	10960330	71.5763	10956865	0.891099	10954965	90.4034
10948510	11.8292	10948500	0	10948510	2.43484	10960345	131.223	10956895	1.7822	10954975	113.004
10948520	17.9245	10948510	0	10948520	2.43484	10960350	167.011	10956936	2.6733	10954980	101.704
10948530	24.0198	10948520	3.68415	10948530	2.43484	10960360	250.517	10956944	3.56439	10954985	56.5021
10948540	28.0834	10948530	10.5232	10948540	1.21742	10960365	262.446	10956960	4.45549	10955020	67.8025
10948550	32.1469	10948540	16.9091	10948550	0	10960370	274.376	10957006	3.56439	10955030	45.2017
10948560	32.3276	10948550	20.235	10948560	0	10960375	202.799	10957007	2.6733	10955045	56.5021
10948570	36.387	10948560	20.3422	10948570	0	10960385	250.517	10957034	3.56439	10955065	45.2017
10948580	43.9597	10948570	20.3345	10948580	0	10960390	322.093	10957057	4.45549	10955070	33.9013
10948590	51.7171	10948580	20.2599	10948590	0	10960400	274.376	10957063	5.34659	10955085	45.2017
10948600	57.6317	10948590	18.5799	10948600	0	10960405	286.305	10957069	4.45549	10955125	33.9013
10948610	53.3875	10948600	15.2962	10948610	0	10960410	310.164	10957081	3.56439	10955130	22.6008
10948620	45.2604	10948610	8.87466	10948620	0	10960415	262.446	10957100	2.6733	10955140	11.3004
10948630	43.0479	10948620	4.08968	10948630	0	10960425	274.376	10957106	3.56439	10955145	33.9013
10948640	44.899	10948630	2.03402	10948640	0	10960430	322.093	10957150	2.6733	10955155	22.6008
10948650	48.9625	10948640	0.407004	10948650	0	10960435	429.458	10957172	0.891099	10955170	33.9013
10948660	50.9984	10948650	0.714538	10948660	0	10960440	393.669	10957206	0	10955185	45.2017
10948670	51.3721	10948660	0.515598	10948670	0	10960455	405.599	10957248	1.7822	10955200	33.9013
10948680	47.6782	10948670	0.399037	10948680	0	10960460	357.881	10957345	0.891099	10955205	45.2017
10948690	43.7954	10948680	1.93451	10948690	1.21742	10960465	345.952	10957351	1.7822	10955225	33.9013
10948700	43.9761	10948690	1.95161	10948700	2.43484	10960470	322.093	10957371	0.891099	10955235	45.2017
10948710	47.6741	10948700	0.484491	10948710	2.43484	10960475	310.164	10957434	1.7822	10955240	33.9013
10948720	47.4893	10948710	0.276427	10948720	2.43484	10960480	345.952	10957453	2.6733	10955250	56.5021
10948730	41.5747	10948720	0.448821	10948730	2.43484	10960490	310.164	10957454	4.45549	10955255	67.8025
10948740	39.5429	10948730	0.448821	10948740	2.43484	10960495	345.952	10957496	3.56439	10955260	56.5021
10948750	37.6919	10948740	0	10948750	2.43484	10960500	286.305	10957502	4.45549	10955280	79.103
10948760	31.7773	10948750	0.700346	10948760	3.65227	10960505	357.881	10957538	3.56439	10955290	67.8025
10948770	27.7137	10948760	3.02004	10948770	4.86969	10960510	369.811	10957558	2.6733	10955305	45.2017
10948780	29.5648	10948770	3.05567	10948780	3.65227	10960515	393.669	10957566	1.7822	10955310	22.6008
10948790	31.4159	10948780	7.63711	10948790	2.43484	10960525	417.528	10957567	0.891099	10955315	33.9013
10948800	29.7496	10948790	13.6592	10948800	2.43484	10960535	393.669	10957576	0	10955325	45.2017
10948810	28.0834	10948800	11.7536	10948810	2.43484	10960540	405.599	10957577	0.891099	10955335	22.6008
10948820	26.0516	10948810	9.81389	10948820	2.43484	10960550	369.811	10957587	1.7822	10955355	33.9013
10948830	21.9881	10948820	9.49204	10948830	2.43484	10960555	357.881	10957644	2.6733	10955370	22.6008
10948840	17.9245	10948830	12.3111	10948840	2.43484	10960560	310.164	10957655	1.7822	10955380	11.3004
10948850	15.8927	10948840	15.085	10948850	1.21742	10960565	286.305	10957670	3.56439	10955405	22.6008
10948860	17.7438	10948850	14.687	10948860	0	10960570	262.446	10957680	4.45549	10955410	11.3004
10948870	17.7438	10948860	15.8541	10948870	0	10960575	298.234	10957687	3.56439	10955420	22.6008
10948880	19.9563	10948870	10.7425	10948880	0	10960580	310.164	10957700	4.45549	10955425	33.9013
10948890	25.8709	10948880	4.128	10948890	2.78818	10960585	345.952	10957717	6.23769	10955430	45.2017
10948900	31.6007	10948890	5.49082	10948900	5.57635	10960590	357.881	10957723	7.12879	10955435	56.5021
10948910	41.5747	10948900	8.48548	10948910	5.57635	10960595	298.234	10957742	8.01989	10955445	79.103
10948920	53.215	10948910	9.94006	10948920	5.57635	10960600	226.658	10957749	7.12879	10955460	67.8025
10948930	68.3685	10948920	6.66858	10948930	7.02506	10960605	238.588	10957769	8.01989	10955475	56.5021
10948940	85.5578	10948930	3.36291	10948940	8.47377	10960610	298.234	10957771	8.91099	10955480	45.2017
10948950	97.2022	10948940	3.17795	10948950	9.69119	10960615	274.376	10957776	8.01989	10955485	33.9013
10948960	99.234	10948950	1.53846	10948960	10.9086	10960620	262.446	10957784	8.91099	10955500	22.6008
10948970	93.1387	10948960	0	10948970	10.9086	10960630	250.517	10957787	9.80209	10955515	33.9013
10948980	87.0434	10948970	0	10948980	8.12044	10960635	226.658	10957793	10.6932	10955540	45.2017
10948990	85.1964	10948980	0	10948990	5.33226	10960645	214.729	10957805	12.4754	10955550	56.5021
10949000	81.3177	10948990	0	10949000	6.72635	10960650	274.376	10957811	11.5843	10955555	45.2017
10949010	73.7409	10949000	1.18378	10949010	12.1807	10960655	345.952	10957815	13.3665	10955580	67.8025
10949020	68.3808	10949010	2.31784	10949020	16.0096	10960660	381.74	10957819	12.4754	10955590	79.103
10949030	58.953	10949020	3.80516	10949030	15.7783	10960665	334.023	10957845	13.3665	10955595	67.8025
10949040	49.5211	10949030	6.9134	10949040	15.7783	10960670	393.669	10957849	11.5843	10955600	56.5021
10949050	51.5528	10949040	10.0217	10949050	16.9957	10960675	417.528	10957855	12.4754	10955605	45.2017
10949060	55.4357	10949050	11.5446	10949060	18.2131	10960680	429.458	10957859	11.5843	10955610	56.5021
10949070	53.5846	10949060	11.5041	10949070	18.2131	10960690	441.387	10957861	12.4754	10955620	67.8025
10949080	47.67	10949070	9.94667	10949080	18.2131	10960695	417.528	10957863	13.3665	10955625	56.5021
10949090	45.4575	10949080	10.0413	10949090	16.8191	10960705	405.599	10957864	14.2576	10955630	79.103
10949100	45.0961	10949090	11.7195	10949100	11.3648	10960710	334.023	10957890	15.1487	10955635	56.5021
10949110	37.1539	10949100	11.8437	10949110	6.08711	10960715	274.376	10957894	14.2576	10955645	45.2017
10949120	31.4241	10949110	8.84708	10949120	4.86969	10960720	262.446	10957907	15.1487	10955660	56.5021
10949130	29.3923	10949120	2.88956	10949130	3.65227	10960725	226.658	10957908	16.0398	10955665	45.2017
10949140	25.5095	10949130	0	10949140	1.21742	10960730	202.799	10957922	15.1487	10955675	33.9013
10949150	23.6584	10949140	0	10949150	1.21742	10960735	226.658	10957927	14.2576	10955680	45.2017
10949160	27.5371	10949150	0	10949160	3.65227	10960740	190.87	10957928	13.3665	10955685	90.4034
10949170	31.4159	10949160	0	10949170	4.86969	10960745	167.011	10957933	12.4754	10955690	101.704
10949180	27.533	10949170	0	10949180	4.86969	10960750	190.87	10957938	13.3665	10955715	90.4034
10949190	25.8627	10949180	0	10949190	4.86969	10960755	155.082	10957941	14.2576	10955720	101.704
10949200	31.5966	10949190	0	10949200	4.86969	10960760	107.364	10957946	13.3665	10955730	113.004
10949210	42.514	10949200	0	10949210	4.86969	10960765	131.223	10957949	14.2576	10955740	56.5021
10949220	49.7252	10949210	1.50838	10949220	4.86969	10960775	143.153	10957954	13.3665	10955750	67.8025
10949230	55.0895	10949220	3.44609	10949230	4.86969	10960780	131.223	10957956	12.4754	10955775	56.5021
10949240	68.5849	10949230	7.03067	10949240	3.65227			10957957	11.5843	10955785	45.2017
10949250	78.3865	10949240	18.5007	10949250	1.21742			10957958	12.4754	10955790	33.9013
10949260	80.2417	10949250	25.2586	10949260	0			10957976	11.5843	10955795	22.6008
10949270	86.1522	10949260	25.1872	10949270	1.39409			10957978	12.4754	10955800	11.3004
10949280	91.6971	10949270	29.6603	10949280	5.39969			10957979	13.3665	10955865	22.6008
10949290	87.6295	10949280	32.4636	10949290	9.40529			10957982	12.4754	10955905	33.9013
10949300	76.5313	10949290	26.8451	10949300	10.7994			10957994	13.3665	10955915	22.6008
10949310	69.3201	10949300	14.8952	10949310	12.0168			10957995	14.2576	10955920	11.3004
10949320	65.8069	10949310	8.22711	10949320	15.8457			10957999	15.1487	10955960	0
10949330	56.1943	10949320	4.70194	10949330	23.9115			10958000	14.2576	10955970	11.3004
10949340	50.2756	10949330	0.664634	10949340	29.3659			10958011	13.3665	10956025	0
10949350	52.1225	10949340	0	10949350	29.3659			10958014	12.4754	10956055	11.3004
10949360	48.0631	10949350	0	10949360	29.3659			10958020	13.3665	10956060	45.2017
10949370	40.3057	10949360	0	10949370	28.2031			10958021	12.4754	10956085	56.5021
10949380	40.4864	10949370	0	10949380	27.0403			10958025	11.5843	10956110	45.2017
10949390	48.0631	10949380	0	10949390	27.0403			10958033	12.4754	10956115	11.3004
10949400	51.5804	10949390	0	10949400	25.8228			10958034	11.5843	10956140	0
10949410	51.2108	10949400	0	10949410	23.4426			10958036	12.4754	10956195	22.6008
10949420	52.6881	10949410	0	10949420	18.2742			10958038	13.3665	10956205	33.9013
10949430	46.7735	10949420	0	10949430	14.2686			10958039	12.4754	10956215	45.2017
10949440	48.6287	10949430	0	10949440	14.2686			10958047	14.2576	10956235	56.5021
10949450	58.0606	10949440	0	10949450	12.8745			10958054	15.1487	10956250	45.2017
10949460	61.9393	10949450	0	10949460	10.0317			10958057	14.2576	10956270	33.9013
10949470	69.705	10949460	0	10949470	7.18892			10958060	16.0398	10956275	45.2017
10949480	71.9215	10949470	0	10949480	7.01225			10958061	18.7131	10956300	56.5021
10949490	68.4042	10949480	0	10949490	8.22968			10958065	17.822	10956305	45.2017
10949500	62.8593	10949490	0	10949500	12.4666			10958079	19.6042	10956325	56.5021
10949510	59.1695	10949500	0	10949510	16.6488			10958083	21.3864	10956330	45.2017
10949520	62.8716	10949510	0	10949520	17.8116			10958084	20.4953	10956345	33.9013
10949530	55.2825	10949520	0	10949530	19.0291			10958090	19.6042	10956355	22.6008
10949540	47.6976	10949530	0	10949540	19.0291			10958094	23.1686	10956370	11.3004
10949550	49.3679	10949540	0	10949550	19.0291			10958098	22.2775	10956375	22.6008
10949560	41.6064	10949550	0	10949560	20.4778			10958103	23.1686	10956380	11.3004
10949570	36.0573	10949560	0	10949570	20.709			10958105	24.0597	10956400	22.6008
10949580	38.0891	10949570	0	10949580	20.8857			10958109	24.9508	10956405	33.9013
10949590	38.0891	10949580	0	10949590	20.709			10958110	24.0597	10956415	45.2017
10949600	34.3869	10949590	0	10949600	19.1383			10958116	23.1686	10956430	33.9013
10949610	28.8379	10949600	0	10949610	24.6472			10958117	24.0597	10956455	45.2017
10949620	28.842	10949610	0	10949620	35.7871			10958125	24.9508	10956485	56.5021
10949630	26.995	10949620	0	10949630	45.655			10958130	22.2775	10956500	67.8025
10949640	19.5949	10949630	0	10949640	55.6321			10958132	24.9508	10956510	45.2017
10949650	23.4695	10949640	0	10949650	59.9236			10958134	25.8419	10956515	33.9013
10949660	34.9249	10949650	0	10949660	65.2012			10958139	27.6241	10956520	45.2017
10949670	48.4204	10949660	0	10949670	71.9276			10958143	26.733	10956525	33.9013
10949680	65.8028	10949670	0	10949680	74.5391			10958144	27.6241	10956540	22.6008
10949690	94.8131	10949680	0	10949690	77.1506			10958145	28.5152	10956555	11.3004
10949700	116.058	10949690	9.9828	10949700	75.8785			10958146	29.4063	10956565	22.6008
10949710	123.815	10949700	27.6677	10949710	80.1154			10958150	30.2974	10956575	11.3004
10949720	131.573	10949710	37.7398	10949720	88.2905			10958152	31.1885	10956590	22.6008
10949730	133.42	10949720	39.8739	10949730	90.8474			10958154	30.2974	10956620	33.9013
10949740	127.69	10949730	37.6678	10949740	97.5865			10958160	29.4063	10956645	22.6008
10949750	112.171	10949740	33.2999	10949750	107.168			10958166	24.0597	10956650	33.9013
10949760	104.036	10949750	30.7546	10949760	115.642			10958167	24.9508	10956660	45.2017
10949770	98.1086	10949760	30.4747	10949770	119.988			10958169	24.0597	10956675	22.6008
10949780	74.8322	10949770	30.1807	10949780	120.852			10958173	22.2775	10956695	45.2017
10949790	60.9876	10949780	15.6991	10949790	123.165			10958180	23.1686	10956705	33.9013
10949800	56.9282	10949790	0.689625	10949800	113.529			10958181	24.0597	10956710	67.8025
10949810	60.8193	10949800	0	10949810	100.818			10958183	24.9508	10956715	56.5021
10949820	70.6208	10949810	0	10949820	94.9558			10958184	26.733	10956720	67.8025
10949830	72.476	10949820	0	10949830	92.9225			10958186	29.4063	10956750	45.2017
10949840	80.061	10949830	0	10949840	85.6661			10958198	30.2974	10956765	22.6008
10949850	80.2499	10949840	0	10949850	70.466			10958208	29.4063	10956770	33.9013
10949860	78.5878	10949850	0	10949860	57.9994			10958209	28.5152	10956775	22.6008
10949870	78.7644	10949860	0	10949870	54.1159			10958210	27.6241	10956780	33.9013
10949880	75.0622	10949870	0	10949880	51.5044			10958211	28.5152	10956785	45.2017
10949890	71.3642	10949880	0	10949890	48.6069			10958212	30.2974	10956790	67.8025
10949900	57.8646	10949890	0	10949900	48.729			10958214	32.0796	10956800	90.4034
10949910	46.2161	10949900	0	10949910	44.9001			10958215	31.1885	10956805	101.704
10949920	53.8011	10949910	0	10949920	34.454			10958217	32.0796	10956815	113.004
10949930	59.3543	10949920	0	10949930	25.4021			10958220	32.9707	10956820	101.704
10949940	55.4715	10949930	0	10949940	25.4021			10958221	33.8618	10956825	90.4034
10949950	51.4079	10949940	0	10949950	26.7962			10958224	32.0796	10956835	79.103
10949960	47.3485	10949950	0	10949960	22.9126			10958226	31.1885	10956840	67.8025
10949970	45.6823	10949960	0	10949970	18.7978			10958230	30.2974	10956845	45.2017
10949980	45.863	10949970	0	10949980	17.3491			10958232	29.4063	10956855	22.6008
10949990	45.863	10949980	0	10949990	13.2888			10958235	32.0796	10956860	11.3004
10950000	47.714	10949990	0	10950000	10.446			10958237	31.1885	10956870	0
10950010	40.3098	10950000	0	10950010	11.8401			10958238	30.2974	10956905	22.6008
10950020	29.2034	10950010	0	10950020	13.2342			10958242	29.4063	10956945	33.9013
10950030	27.1675	10950020	0	10950030	11.8401			10958244	28.5152	10956955	45.2017
10950040	26.9827	10950030	0	10950040	11.8401			10958246	30.2974	10956960	22.6008
10950050	29.0145	10950040	0	10950050	12.0168			10958255	32.0796	10956975	33.9013
10950060	29.0145	10950050	0	10950060	9.58195			10958259	31.1885	10956980	45.2017
10950070	26.9827	10950060	0	10950070	6.97044			10958261	30.2974	10956990	67.8025
10950080	26.9827	10950070	0	10950080	5.57635			10958262	31.1885	10957000	56.5021
10950090	31.0462	10950080	0	10950090	6.79378			10958263	32.9707	10957010	45.2017
10950100	33.078	10950090	0	10950100	6.61711			10958270	32.0796	10957015	56.5021
10950110	32.8973	10950100	0	10950110	5.22302			10958271	31.1885	10957030	45.2017
10950120	32.9055	10950110	0	10950120	5.22302			10958273	30.2974	10957035	33.9013
10950130	31.2434	10950120	0	10950130	5.22302			10958275	31.1885	10957045	11.3004
10950140	35.3028	10950130	0	10950140	5.22302			10958277	32.0796	10957070	0
10950150	39.1815	10950140	0	10950150	5.22302			10958282	31.1885	10957145	11.3004
10950160	41.2133	10950150	0	10950160	6.44044			10958286	30.2974	10957180	45.2017
10950170	45.092	10950160	0	10950170	7.65787			10958287	29.4063	10957185	56.5021
10950180	46.5693	10950170	0	10950180	6.44044			10958289	30.2974	10957200	45.2017
10950190	50.0825	10950180	0	10950190	5.22302			10958290	31.1885	10957235	11.3004
10950200	58.2096	10950190	0	10950200	5.22302			10958293	32.0796	10957260	33.9013
10950210	62.6346	10950200	0	10950210	5.22302			10958294	31.1885	10957280	67.8025
10950220	66.8788	10950210	0	10950220	3.82893			10958298	32.9707	10957295	56.5021
10950230	72.9782	10950220	0	10950230	2.43484			10958300	33.8618	10957305	67.8025
10950240	78.8969	10950230	0	10950240	2.43484			10958303	34.7528	10957315	56.5021
10950250	80.748	10950240	0	10950250	1.21742			10958304	33.8618	10957330	79.103
10950260	76.8693	10950250	0	10950260	0			10958308	32.9707	10957335	45.2017
10950270	71.3284	10950260	0	10950270	0			10958309	32.0796	10957345	56.5021
10950280	63.571	10950270	0	10950280	0			10958310	32.9707	10957350	67.8025
10950290	53.4121	10950280	0	10950290	0			10958312	33.8618	10957360	56.5021
10950300	45.2851	10950290	0	10950300	0			10958316	34.7528	10957365	67.8025
10950310	37.158	10950300	0	10950310	0			10958317	33.8618	10957370	56.5021
10950320	24.9674	10950310	0	10950320	1.21742			10958318	34.7528	10957380	79.103
10950330	14.9892	10950320	0	10950330	3.65227			10958323	33.8618	10957385	56.5021
10950340	14.9851	10950330	0	10950340	4.86969			10958324	32.9707	10957400	45.2017
10950350	26.4365	10950340	0	10950350	6.08711			10958334	32.0796	10957405	33.9013
10950360	37.8878	10950350	0	10950360	8.75324			10958339	31.1885	10957415	45.2017
10950370	39.9155	10950360	0	10950370	11.6507			10958341	32.0796	10957420	33.9013
10950380	47.4881	10950370	0	10950380	13.0994			10958342	31.1885	10957435	11.3004
10950390	66.5244	10950380	0	10950390	13.0994			10958346	30.2974	10957470	0
10950400	79.8309	10950390	0	10950400	13.0994			10958357	31.1885	10957490	11.3004
10950410	109.949	10950400	0	10950410	13.0994			10958358	32.9707	10957510	22.6008
10950420	149.868	10950410	0	10950420	13.276			10958367	33.8618	10957545	11.3004
10950430	174.819	10950420	0	10950430	13.4527			10958368	34.7528	10957550	22.6008
10950440	180.553	10950430	0	10950440	13.6294			10958372	33.8618	10957565	11.3004
10950450	175.012	10950440	0	10950450	12.3573			10958375	32.9707	10957590	22.6008
10950460	178.887	10950450	0	10950460	9.45991			10958382	32.0796	10957645	11.3004
10950470	182.946	10950460	0	10950470	14.6283			10958385	29.4063	10957650	22.6008
10950480	182.942	10950470	0	10950480	22.6941			10958386	28.5152	10957655	33.9013
10950490	178.879	10950480	0	10950490	25.5915			10958388	27.6241	10957665	45.2017
10950500	150.604	10950490	0	10950500	27.2715			10958391	28.5152	10957670	67.8025
10950510	116.41	10950500	0	10950510	31.6723			10958392	29.4063	10957700	79.103
10950520	91.463	10950510	0	10950520	39.902			10958396	28.5152	10957710	67.8025
10950530	78.3413	10950520	0	10950530	45.4109			10958397	27.6241	10957715	79.103
10950540	84.2518	10950530	0	10950540	48.3083			10958403	26.733	10957730	90.4034
10950550	89.8049	10950540	0	10950550	52.5998			10958404	27.6241	10957740	101.704
10950560	87.6007	10950550	0	10950560	50.2742			10958414	24.9508	10957750	124.305
10950570	82.0598	10950560	0	10950570	45.1058			10958415	24.0597	10957755	113.004
10950580	82.4254	10950570	0	10950580	44.8745			10958421	23.1686	10957770	124.305
10950590	82.6102	10950580	0.567806	10950590	44.5886			10958422	21.3864	10957780	101.704
10950600	81.1287	10950590	1.78234	10950600	41.5819			10958423	20.4953	10957795	90.4034
10950610	81.3095	10950600	1.52322	10950610	34.5697			10958424	19.6042	10957800	124.305
10950620	77.2459	10950610	4.38789	10950620	29.0608			10958427	17.822	10957805	113.004
10950630	63.5739	10950620	4.09766	10950630	26.1634			10958431	14.2576	10957815	101.704
10950640	48.4163	10950630	0.018464	10950640	21.8718			10958432	13.3665	10957820	113.004
10950650	37.1374	10950640	0	10950650	19.0291			10958440	12.4754	10957840	101.704
10950660	23.6461	10950650	0	10950660	19.0291			10958441	11.5843	10957855	79.103
10950670	16.0693	10950660	0	10950670	17.8116			10958450	10.6932	10957860	101.704
10950680	14.2224	10950670	0	10950680	15.2001			10958456	11.5843	10957865	113.004
10950690	10.1588	10950680	0	10950690	11.1945			10958464	10.6932	10957875	101.704
10950700	10.1588	10950690	0	10950700	8.58301			10958466	11.5843	10957880	67.8025
10950710	26.0475	10950700	0	10950710	9.62376			10958467	12.4754	10957890	79.103
10950720	41.9361	10950710	0	10950720	11.8819			10958472	11.5843	10957895	90.4034
10950730	43.9679	10950720	0	10950730	13.0994			10958483	12.4754	10957910	113.004
10950740	43.9679	10950730	0	10950740	12.8681			10958484	15.1487	10957915	79.103
10950750	43.9679	10950740	0	10950750	11.1881			10958488	14.2576	10957940	90.4034
10950760	41.9361	10950750	0	10950760	9.73938			10958491	15.1487	10957945	79.103
10950770	41.9361	10950760	0	10950770	9.73938			10958503	14.2576	10957950	67.8025
10950780	47.8507	10950770	0	10950780	9.73938			10958515	15.1487	10957955	113.004
10950790	49.7018	10950780	0	10950790	9.73938			10958516	14.2576	10957965	79.103
10950800	33.8131	10950790	0	10950800	8.52195			10958536	13.3665	10957970	90.4034
10950810	17.9245	10950800	0	10950810	6.08711			10958538	16.9309	10957975	79.103
10950820	15.8927	10950810	0	10950820	4.86969			10958542	16.0398	10958000	113.004
10950830	15.8927	10950820	0	10950830	3.65227			10958543	15.1487	10958005	124.305
10950840	17.7438	10950830	0	10950840	2.43484			10958546	16.0398	10958010	90.4034
10950850	21.4459	10950840	0	10950850	2.43484			10958556	16.9309	10958015	101.704
10950860	21.2652	10950850	0	10950860	2.43484			10958557	16.0398	10958020	135.605
10950870	17.2017	10950860	0	10950870	2.43484			10958559	16.9309	10958030	158.206
10950880	19.2335	10950870	0	10950880	2.43484			10958570	16.0398	10958040	169.506
10950890	29.3923	10950880	0	10950890	2.66613			10958575	15.1487	10958045	180.807
10950900	37.3387	10950890	0	10950900	2.89742			10958577	16.9309	10958050	192.107
10950910	42.8878	10950900	0	10950910	4.11484			10958579	17.822	10958055	158.206
10950920	54.528	10950910	2.26819	10950920	5.33226			10958580	16.9309	10958060	146.906
10950930	60.6192	10950920	5.80891	10950930	5.33226			10958596	16.0398	10958070	135.605
10950940	66.7104	10950930	9.77604	10950940	5.33226			10958598	15.1487	10958075	124.305
10950950	76.6845	10950940	12.0088	10950950	6.54968			10958605	14.2576	10958080	113.004
10950960	74.8334	10950950	11.051	10950960	9.16119			10958607	15.1487	10958085	135.605
10950970	66.887	10950960	11.5775	10950970	11.7727			10958608	16.0398	10958100	146.906
10950980	58.5751	10950970	11.9517	10950980	11.5414			10958611	16.9309	10958105	113.004
10950990	56.1778	10950980	9.05148	10950990	12.7042			10958616	17.822	10958115	135.605
10951000	58.2096	10950990	3.39973	10951000	14.0983			10958626	16.9309	10958120	124.305
10951010	58.2137	10951000	0	10951010	12.8809			10958627	16.0398	10958125	214.708
10951020	58.0371	10951010	0	10951020	14.3296			10958632	14.2576	10958130	192.107
10951030	57.8605	10951020	0	10951030	18.3898			10958633	13.3665	10958135	203.408
10951040	57.6839	10951030	0	10951040	21.0013			10958636	12.4754	10958140	169.506
10951050	65.4496	10951040	0	10951050	19.6072			10958639	13.3665	10958145	180.807
10951060	84.3052	10951050	0	10951060	23.8441			10958640	12.4754	10958150	192.107
10951070	105.188	10951060	0	10951070	29.4751			10958646	14.2576	10958155	169.506
10951080	132.709	10951070	2.23581	10951080	30.9238			10958659	15.1487	10958160	192.107
10951090	150.441	10951080	14.4763	10951090	34.984			10958676	14.2576	10958170	169.506
10951100	148.405	10951090	25.7941	10951100	41.6558			10958683	15.1487	10958180	124.305
10951110	154.307	10951100	26.9775	10951110	45.716			10958684	14.2576	10958190	135.605
10951120	158.543	10951110	31.2922	10951120	48.5588			10958685	13.3665	10958200	158.206
10951130	154.837	10951120	37.1504	10951130	58.1279			10958697	14.2576	10958215	146.906
10951140	147.071	10951130	43.0786	10951140	71.7027			10958712	13.3665	10958220	169.506
10951150	131.918	10951140	42.6071	10951150	72.9201			10958716	14.2576	10958225	237.309
10951160	114.737	10951150	38.6979	10951160	71.4039			10958718	13.3665	10958230	248.609
10951170	85.3648	10951160	47.1642	10951170	79.4698			10958723	12.4754	10958235	203.408
10951180	61.9035	10951170	49.3548	10951180	87.5356			10958727	11.5843	10958240	226.008
10951190	54.1461	10951180	45.2639	10951190	98.7847			10958732	10.6932	10958245	214.708
10951200	46.2079	10951190	44.3233	10951200	109.748			10958741	9.80209	10958250	203.408
10951210	38.0808	10951200	37.1648	10951210	120.017			10958746	10.6932	10958255	180.807
10951220	35.6877	10951210	30.3033	10951220	133.374			10958756	8.91099	10958260	169.506
10951230	39.205	10951220	26.9793	10951230	142.602			10958762	8.01989	10958265	180.807
10951240	48.6245	10951230	25.5995	10951240	147.527			10958764	7.12879	10958275	214.708
10951250	71.3589	10951240	35.143	10951250	163.713			10958766	6.23769	10958280	146.906
10951260	96.1332	10951250	57.0477	10951260	187.897			10958768	7.12879	10958285	180.807
10951270	109.625	10951260	105.968	10951270	220.325			10958782	6.23769	10958290	214.708
10951280	115.35	10951270	157.981	10951280	259.953			10958785	5.34659	10958295	237.309
10951290	122.75	10951280	183.309	10951290	293.951			10958792	3.56439	10958300	226.008
10951300	151.773	10951290	234.769	10951300	327.541			10958793	2.6733	10958305	259.91
10951310	177.27	10951300	307.841	10951310	361.295			10958823	3.56439	10958310	271.21
10951320	179.298	10951310	348.198	10951320	395.28			10958857	4.45549	10958315	282.511
10951330	170.055	10951320	356.453	10951330	429.211			10958858	5.34659	10958320	293.811
10951340	149.714	10951330	325.89	10951340	460.815			10958867	6.23769	10958325	282.511
10951350	127.152	10951340	268.154	10951350	479.485			10958891	4.45549	10958330	237.309
10951360	111.809	10951350	200.789	10951360	479.125			10958907	3.56439	10958335	282.511
10951370	106.08	10951360	147.403	10951370	461.027			10958911	4.45549	10958340	237.309
10951380	96.8285	10951370	125.262	10951380	440.386			10958915	5.34659	10958345	248.609
10951390	64.1119	10951380	79.688	10951390	424.017			10958922	4.45549	10958350	214.708
10951400	34.9167	10951390	22.3914	10951400	397.738			10958925	7.12879	10958360	180.807
10951410	29.191	10951400	1.26571	10951410	369.737			10958941	6.23769	10958365	158.206
10951420	25.3123	10951410	0	10951420	361.861			10958955	7.12879	10958370	192.107
10951430	19.217	10951420	6.44463	10951430	346.455			10958964	8.01989	10958375	180.807
10951440	22.9191	10951430	9.88379	10951440	325.431			10958965	7.12879	10958380	248.609
10951450	34.5676	10951440	18.0869	10951450	308.454			10958974	8.01989	10958385	259.91
10951460	36.6035	10951450	39.0837	10951460	294.349			10958987	7.12879	10958390	226.008
10951470	34.5718	10951460	50.748	10951470	287.202			10958993	8.01989	10958395	271.21
10951480	48.4286	10951470	54.4552	10951480	270.268			10958998	7.12879	10958400	248.609
10951490	62.4703	10951480	62.7781	10951490	253.375			10958999	6.23769	10958405	237.309
10951500	62.4703	10951490	67.9306	10951500	240.828			10959003	8.01989	10958415	271.21
10951510	66.349	10951500	66.7097	10951510	227.131			10959012	8.91099	10958420	293.811
10951520	70.2277	10951510	71.4922	10951520	212.149			10959026	9.80209	10958425	248.609
10951530	66.1642	10951520	77.6018	10951530	201.161			10959027	10.6932	10958430	259.91
10951540	60.0689	10951530	72.6459	10951540	209.84			10959032	9.80209	10958435	226.008
10951550	61.731	10951540	55.1032	10951550	224.626			10959033	10.6932	10958440	248.609
10951560	65.6097	10951550	42.2694	10951560	239.235			10959037	9.80209	10958450	203.408
10951570	53.7847	10951560	46.5835	10951570	253.096			10959055	10.6932	10958455	192.107
10951580	49.5322	10951570	46.0706	10951580	266.847			10959056	12.4754	10958460	259.91
10951590	70.4072	10951580	40.9403	10951590	294.636			10959084	10.6932	10958470	293.811
10951600	87.2187	10951590	55.1266	10951600	313.318			10959091	11.5843	10958475	305.111
10951610	98.4894	10951600	83.2806	10951610	324.567			10959108	10.6932	10958480	327.712
10951620	111.607	10951610	117.453	10951620	324.281			10959110	9.80209	10958485	305.111
10951630	121.207	10951620	146.563	10951630	304.748			10959121	8.91099	10958490	293.811
10951640	127.298	10951630	160.154	10951640	292.336			10959123	8.01989	10958495	248.609
10951650	131.177	10951640	182.306	10951650	289.493			10959129	8.91099	10958500	237.309
10951660	137.088	10951650	189.308	10951660	289.085			10959130	9.80209	10958510	226.008
10951670	133.394	10951660	177.984	10951670	280.611			10959133	8.91099	10958515	158.206
10951680	112.519	10951670	176.983	10951680	259.372			10959134	8.01989	10958525	90.4034
10951690	101.441	10951680	160.826	10951690	240.745			10959135	7.12879	10958530	56.5021
10951700	95.9044	10951690	123.591	10951700	220.28			10959138	6.23769	10958535	22.6008
10951710	79.0846	10951700	91.7433	10951710	205.896			10959144	7.12879	10958545	0
10951720	63.9312	10951710	68.2335	10951720	195.218			10959146	8.01989	10958555	11.3004
10951730	54.3268	10951720	50.8752	10951730	173.128			10959148	8.91099	10958565	45.2017
10951740	46.7542	10951730	39.6448	10951740	145.583			10959161	8.01989	10958570	67.8025
10951750	36.7801	10951740	28.4031	10951750	124.187			10959167	7.12879	10958575	79.103
10951760	28.8337	10951750	22.2144	10951760	108.245			10959171	8.91099	10958580	90.4034
10951770	28.8337	10951760	17.6901	10951770	86.8482			10959173	9.80209	10958590	101.704
10951780	24.9509	10951770	16.397	10951780	62.8402			10959179	10.6932	10958595	113.004
10951790	21.0722	10951780	11.9972	10951790	49.32			10959181	11.5843	10958600	158.206
10951800	24.7784	10951790	3.73032	10951800	42.2404			10959186	10.6932	10958605	180.807
10951810	26.6295	10951800	0	10951810	36.3781			10959192	9.80209	10958610	169.506
10951820	28.4806	10951810	4.30635	10951820	34.5761			10959193	13.3665	10958615	180.807
10951830	40.4905	10951820	8.80369	10951830	30.2846			10959195	14.2576	10958620	158.206
10951840	52.5004	10951830	12.3701	10951840	20.77			10959229	13.3665	10958625	146.906
10951850	56.3832	10951840	15.9179	10951850	15.4924			10959235	11.5843	10958630	180.807
10951860	62.1089	10951850	14.5982	10951860	15.7237			10959245	13.3665	10958635	203.408
10951870	69.316	10951860	10.0445	10951870	15.7783			10959260	12.4754	10958640	214.708
10951880	69.1271	10951870	6.90043	10951880	15.7783			10959267	11.5843	10958645	259.91
10951890	65.4249	10951880	6.70753	10951890	20.0152			10959272	10.6932	10958655	226.008
10951900	74.8527	10951890	4.81447	10951900	23.0347			10959274	9.80209	10958670	214.708
10951910	80.3977	10951900	1.51593	10951910	19.2057			10959279	10.6932	10958675	203.408
10951920	72.0858	10951910	0	10951920	19.0291			10959280	11.5843	10958680	192.107
10951930	69.5037	10951920	0	10951930	22.6813			10959285	12.4754	10958685	146.906
10951940	77.2653	10951930	0	10951940	24.9395			10959290	13.3665	10958690	169.506
10951950	81.6984	10951940	0	10951950	24.5315			10959299	12.4754	10958695	192.107
10951960	82.6225	10951950	0	10951960	23.0828			10959304	13.3665	10958700	146.906
10951970	86.875	10951960	0	10951970	23.0828			10959305	14.2576	10958705	158.206
10951980	86.8709	10951970	0	10951980	17.6285			10959318	13.3665	10958710	180.807
10951990	83.1687	10951980	0	10951990	12.1742			10959321	12.4754	10958715	192.107
10952000	83.1646	10951990	0	10952000	13.3916			10959329	10.6932	10958720	226.008
10952010	81.1287	10952000	0	10952010	14.8403			10959337	9.80209	10958730	248.609
10952020	83.1605	10952010	0	10952020	13.8542			10959344	8.91099	10958740	316.412
10952030	82.9757	10952020	0	10952030	10.2019			10959349	7.12879	10958745	259.91
10952040	82.7868	10952030	0	10952040	7.7671			10959350	8.91099	10958750	237.309
10952050	86.8462	10952040	2.27996	10952050	7.7671			10959351	9.80209	10958755	248.609
10952060	90.7331	10952050	4.38726	10952060	9.21581			10959359	8.91099	10958760	226.008
10952070	98.3222	10952060	7.13157	10952070	10.6645			10959361	9.80209	10958765	214.708
10952080	94.6283	10952070	13.0961	10952080	10.6645			10959369	10.6932	10958770	203.408
10952090	91.1192	10952080	14.5104	10952090	10.8412			10959373	11.5843	10958775	180.807
10952100	98.7083	10952090	11.2079	10952100	9.56915			10959378	10.6932	10958780	214.708
10952110	106.297	10952100	10.9764	10952110	10.9086			10959386	11.5843	10958785	203.408
10952120	112.035	10952110	12.3146	10952120	14.9142			10959387	13.3665	10958790	214.708
10952130	105.763	10952120	7.36022	10952130	17.5257			10959389	12.4754	10958795	146.906
10952140	89.69	10952130	1.25262	10952140	18.9198			10959401	11.5843	10958805	135.605
10952150	80.0692	10952140	0	10952150	17.4711			10959415	12.4754	10958810	113.004
10952160	78.3947	10952150	0	10952160	16.0224			10959420	11.5843	10958820	101.704
10952170	86.1563	10952160	0	10952170	17.4711			10959428	10.6932	10958825	90.4034
10952180	93.7289	10952170	0	10952180	21.178			10959453	9.80209	10958830	124.305
10952190	102.96	10952180	2.31748	10952190	23.6128			10959462	8.91099	10958835	113.004
10952200	100.735	10952190	2.31748	10952200	22.2187			10959471	8.01989	10958840	146.906
10952210	96.8437	10952200	0	10952210	19.4306			10959486	8.91099	10958845	158.206
10952220	104.601	10952210	0	10952220	18.2678			10959487	9.80209	10958850	180.807
10952230	106.637	10952220	0	10952230	18.3224			10959491	8.91099	10958855	237.309
10952240	104.79	10952230	0	10952240	18.3224			10959505	8.01989	10958870	259.91
10952250	107.007	10952240	0	10952250	19.5398			10959506	8.91099	10958875	248.609
10952260	111.251	10952250	0	10952260	20.7572			10959523	8.01989	10958880	237.309
10952270	111.247	10952260	0	10952270	17.105			10959531	6.23769	10958885	214.708
10952280	96.274	10952270	0	10952280	15.7109			10959532	7.12879	10958890	192.107
10952290	81.2971	10952280	0	10952290	18.2003			10959533	6.23769	10958895	203.408
10952300	79.2612	10952290	0	10952300	18.4316			10959542	7.12879	10958900	180.807
10952310	77.2254	10952300	0	10952310	19.5944			10959548	8.01989	10958910	124.305
10952320	75.1895	10952310	0	10952320	20.7572			10959555	7.12879	10958915	135.605
10952330	72.9729	10952320	0	10952330	22.2059			10959561	6.23769	10958925	113.004
10952340	66.6886	10952330	0	10952340	27.6602			10959571	7.12879	10958930	135.605
10952350	54.498	10952340	0	10952350	31.6112			10959590	6.23769	10958940	124.305
10952360	52.4786	10952350	0	10952360	31.5566			10959595	7.12879	10958945	135.605
10952370	65.9782	10952360	0	10952370	29.2984			10959616	8.91099	10958950	90.4034
10952380	77.4377	10952370	1.58466	10952380	28.0264			10959629	8.01989	10958955	101.704
10952390	71.8969	10952380	3.42047	10952390	30.4066			10959632	7.12879	10958965	124.305
10952400	91.1386	10952390	2.18136	10952400	30.5833			10959634	8.01989	10958985	101.704
10952410	129.778	10952400	4.63615	10952410	30.5833			10959636	8.91099	10958990	113.004
10952420	147.337	10952410	10.8065	10952420	32.9635			10959657	9.80209	10959000	101.704
10952430	154.926	10952420	15.382	10952430	33.0181			10959662	10.6932	10959005	90.4034
10952440	158.809	10952430	19.6698	10952440	33.1274			10959663	11.5843	10959010	79.103
10952450	157.319	10952440	17.9205	10952450	34.3448			10959664	12.4754	10959015	56.5021
10952460	150.469	10952450	12.2186	10952460	34.3448			10959669	13.3665	10959020	33.9013
10952470	143.258	10952460	9.81937	10952470	31.9099			10959694	12.4754	10959040	56.5021
10952480	137.528	10952470	8.92208	10952480	30.6925			10959696	11.5843	10959045	45.2017
10952490	107.016	10952480	4.72535	10952490	34.3994			10959700	10.6932	10959060	56.5021
10952500	68.3767	10952490	0.520886	10952500	35.6714			10959711	9.80209	10959065	67.8025
10952510	52.8495	10952500	0	10952510	33.0599			10959722	8.01989	10959070	79.103
10952520	43.5983	10952510	0	10952520	28.7684			10959723	7.12879	10959075	90.4034
10952530	39.9002	10952520	0	10952530	24.4769			10959729	8.01989	10959080	79.103
10952540	33.809	10952530	0	10952540	25.6943			10959740	8.91099	10959085	90.4034
10952550	25.4971	10952540	0	10952550	28.3059			10959741	9.80209	10959095	67.8025
10952560	25.1316	10952550	0	10952560	29.5233			10959756	10.6932	10959100	101.704
10952570	36.2298	10952560	0	10952570	33.6381			10959757	12.4754	10959105	135.605
10952580	62.8428	10952570	0	10952580	32.652			10959760	11.5843	10959110	158.206
10952590	101.462	10952580	0	10952590	30.1625			10959761	10.6932	10959120	146.906
10952600	147.481	10952590	0	10952600	31.7879			10959770	9.80209	10959125	135.605
10952610	181.675	10952600	21.4968	10952610	32.0192			10959784	10.6932	10959135	214.708
10952620	193.134	10952610	46.8986	10952620	33.4133			10959785	11.5843	10959140	203.408
10952630	198.86	10952620	58.8254	10952630	33.4133			10959790	10.6932	10959145	214.708
10952640	206.252	10952630	71.2711	10952640	32.0738			10959796	9.80209	10959150	226.008
10952650	208.099	10952640	78.6352	10952650	32.3597			10959798	10.6932	10959160	203.408
10952660	202.734	10952650	82.7718	10952660	27.0821			10959812	9.80209	10959165	180.807
10952670	183.702	10952660	84.0854	10952670	21.5731			10959814	8.91099	10959170	192.107
10952680	152.479	10952670	64.1811	10952680	21.3965			10959816	9.80209	10959180	214.708
10952690	112.009	10952680	39.4165	10952690	22.5593			10959817	10.6932	10959190	169.506
10952700	81.6943	10952690	17.3367	10952700	22.6813			10959827	13.3665	10959195	180.807
10952710	83.1757	10952700	0	10952710	18.8524			10959837	12.4754	10959200	169.506
10952720	86.5123	10952710	0	10952720	15.0235			10959854	13.3665	10959205	180.807
10952730	75.2417	10952720	0	10952730	12.3573			10959859	12.4754	10959210	146.906
10952740	69.516	10952730	0	10952740	9.45991			10959860	11.5843	10959215	135.605
10952750	65.6332	10952740	0	10952750	8.0112			10959871	12.4754	10959220	146.906
10952760	58.0523	10952750	0	10952760	8.0112			10959875	13.3665	10959225	124.305
10952770	48.8094	10952760	0	10952770	6.79378			10959879	14.2576	10959230	135.605
10952780	41.4133	10952770	0	10952780	2.78818			10959880	15.1487	10959235	124.305
10952790	37.5346	10952780	0	10952790	0			10959891	16.9309	10959240	113.004
10952800	20.7108	10952790	0	10952800	0			10959892	17.822	10959245	101.704
10952810	7.76567	10952800	0	10952810	0			10959905	16.9309	10959250	90.4034
10952820	7.76567	10952810	0	10952820	0			10959906	16.0398	10959255	101.704
10952830	5.9146	10952820	0	10952830	0			10959907	15.1487	10959260	79.103
10952840	4.06354	10952830	0	10952840	0			10959911	14.2576	10959270	67.8025
10952850	4.06354	10952840	0	10952850	1.21742			10959916	15.1487	10959280	90.4034
10952860	4.06354	10952850	0	10952860	2.43484			10959924	16.0398	10959285	79.103
10952870	4.06354	10952860	0	10952870	2.43484			10959925	16.9309	10959290	67.8025
10952880	5.9146	10952870	0	10952880	2.43484			10959926	17.822	10959300	90.4034
10952890	7.76567	10952880	0	10952890	2.43484			10959932	18.7131	10959310	101.704
10952900	9.61673	10952890	0	10952900	2.43484			10959937	19.6042	10959315	113.004
10952910	28.2957	10952900	0	10952910	2.43484			10959938	21.3864	10959320	158.206
10952920	78.7549	10952910	0	10952920	3.88355			10959943	19.6042	10959330	146.906
10952930	118.116	10952920	0	10952930	5.33226			10959946	20.4953	10959335	124.305
10952940	133.278	10952930	0	10952940	4.11484			10959953	19.6042	10959340	135.605
10952950	144.561	10952940	3.16282	10952950	4.34612			10959954	20.4953	10959350	146.906
10952960	151.768	10952950	6.21027	10952960	10.141			10959955	21.3864	10959355	113.004
10952970	158.971	10952960	5.7569	10952970	15.9358			10959957	20.4953	10959365	90.4034
10952980	160.818	10952970	4.96199	10952980	18.8332			10959971	22.2775	10959370	135.605
10952990	158.967	10952980	4.03144	10952990	21.4993			10959974	23.1686	10959375	124.305
10953000	140.288	10952990	1.7789	10953000	26.777			10959981	24.0597	10959380	135.605
10953010	91.6795	10953000	0	10953010	34.6661			10959982	24.9508	10959385	146.906
10953020	54.1695	10953010	0	10953020	41.1066			10959993	23.1686	10959390	158.206
10953030	40.8548	10953020	0	10953030	43.7181			10959995	22.2775	10959395	146.906
10953040	31.4187	10953030	0	10953040	46.3842			10960001	23.1686	10959400	158.206
10953050	22.1799	10953040	0	10953050	44.7042			10960004	24.9508	10959405	146.906
10953060	11.094	10953050	0	10953060	41.5755			10960005	24.0597	10959415	180.807
10953070	9.24298	10953060	0	10953070	41.3442			10960008	23.1686	10959420	203.408
10953080	14.9687	10953070	0	10953080	38.6781			10960012	24.9508	10959425	146.906
10953090	28.0862	10953080	0	10953090	37.6373			10960013	27.6241	10959430	113.004
10953100	50.2538	10953090	0	10953100	32.5364			10960020	28.5152	10959435	101.704
10953110	83.8809	10953100	0	10953110	27.2587			10960021	29.4063	10959440	90.4034
10953120	104.764	10953110	0	10953120	29.8702			10960026	30.2974	10959445	79.103
10953130	106.796	10953120	0	10953130	31.033			10960029	29.4063	10959460	90.4034
10953140	116.039	10953130	0	10953140	35.1479			10960037	30.2974	10959465	79.103
10953150	125.286	10953140	0.21321	10953150	42.2822			10960045	31.1885	10959470	45.2017
10953160	127.141	10953150	0.793125	10953160	50.5247			10960049	32.0796	10959475	33.9013
10953170	125.298	10953160	5.14842	10953170	58.4138			10960050	33.8618	10959485	45.2017
10953180	114.213	10953170	9.42158	10953180	59.5766			10960056	32.0796	10959490	56.5021
10953190	97.7706	10953180	7.92622	10953190	62.1881			10960057	32.9707	10959500	90.4034
10953200	73.7521	10953190	3.07314	10953200	66.303			10960058	33.8618	10959505	113.004
10953210	60.6303	10953200	0	10953210	67.7517			10960067	32.0796	10959515	135.605
10953220	64.3284	10953210	0	10953220	70.5398			10960072	31.1885	10959520	146.906
10953230	58.9682	10953220	0	10953230	73.2188			10960075	32.0796	10959525	192.107
10953240	55.6316	10953230	0	10953240	70.2668			10960083	31.1885	10959530	214.708
10953250	55.8082	10953240	0	10953250	63.5404			10960084	30.2974	10959540	203.408
10953260	55.6234	10953250	0	10953260	61.2822			10960086	27.6241	10959545	214.708
10953270	65.0512	10953260	0	10953270	61.3915			10960087	26.733	10959550	226.008
10953280	72.632	10953270	0	10953280	62.7727			10960090	25.8419	10959555	214.708
10953290	70.4196	10953280	3.62069	10953290	63.004			10960096	24.9508	10959560	203.408
10953300	64.5132	10953290	7.83193	10953300	61.8412			10960101	24.0597	10959565	214.708
10953310	58.7875	10953300	9.03592	10953310	60.3251			10960102	23.1686	10959570	180.807
10953320	56.7516	10953310	10.0209	10953320	53.0687			10960105	24.0597	10959575	169.506
10953330	52.6881	10953320	7.67274	10953330	51.4434			10960106	23.1686	10959580	124.305
10953340	48.8094	10953330	2.47657	10953340	55.1503			10960112	24.0597	10959585	90.4034
10953350	47.1431	10953340	0	10953350	54.6203			10960114	25.8419	10959595	113.004
10953360	41.4174	10953350	0	10953360	50.3288			10960115	27.6241	10959600	90.4034
10953370	35.6918	10953360	0	10953370	43.5478			10960116	28.5152	10959605	79.103
10953380	32.1745	10953370	0	10953380	39.4876			10960119	27.6241	10959610	56.5021
10953390	30.3193	10953380	0	10953390	35.4273			10960124	28.5152	10959615	45.2017
10953400	30.3152	10953390	0	10953400	30.2718			10960129	26.733	10959620	22.6008
10953410	28.4682	10953400	0	10953410	29.4623			10960132	27.6241	10959645	56.5021
10953420	30.6848	10953410	0	10953420	27.1367			10960136	28.5152	10959650	33.9013
10953430	38.6312	10953420	0	10953430	22.1449			10960141	27.6241	10959655	45.2017
10953440	42.514	10953430	0	10953440	21.3355			10960143	28.5152	10959665	56.5021
10953450	38.8119	10953440	0	10953450	22.9608			10960144	32.0796	10959680	67.8025
10953460	29.38	10953450	0	10953460	21.5121			10960147	32.9707	10959690	90.4034
10953470	23.6502	10953460	0	10953470	18.6147			10960148	34.7528	10959700	56.5021
10953480	21.8032	10953470	0	10953480	17.166			10960151	37.4261	10959705	101.704
10953490	19.9563	10953480	0	10953490	17.166			10960158	39.2083	10959710	90.4034
10953500	19.9563	10953490	0	10953500	15.7173			10960159	40.0994	10959730	101.704
10953510	15.8927	10953500	0	10953510	14.2686			10960170	40.9905	10959735	135.605
10953520	7.94637	10953510	0	10953520	14.0373			10960174	41.8816	10959740	180.807
10953530	2.03177	10953520	0	10953530	10.9632			10960177	42.7727	10959745	169.506
10953540	0	10953530	0	10953540	8.12044			10960181	43.6638	10959755	192.107
10953550	0	10953540	0	10953550	8.12044			10960185	41.8816	10959760	158.206
10953560	0	10953550	0	10953560	9.56915			10960188	42.7727	10959765	169.506
10953570	3.88283	10953560	0	10953570	11.0179			10960191	40.0994	10959775	158.206
10953580	7.76567	10953570	0	10953580	9.62376			10960194	39.2083	10959785	146.906
10953590	7.76567	10953580	0	10953590	8.22968			10960206	38.3172	10959790	101.704
10953600	7.76567	10953590	0	10953600	6.78097			10960208	37.4261	10959795	56.5021
10953610	7.76567	10953600	0	10953610	4.11484			10960211	38.3172	10959800	79.103
10953620	11.8292	10953610	0	10953620	2.89742			10960213	39.2083	10959810	56.5021
10953630	15.8927	10953620	2.21546	10953630	2.89742			10960214	40.0994	10959815	45.2017
10953640	15.8927	10953630	4.28008	10953640	2.89742			10960218	37.4261	10959820	56.5021
10953650	15.8927	10953640	3.94734	10953650	1.44871			10960222	35.6439	10959825	79.103
10953660	12.0099	10953650	3.49016	10953660	0			10960226	34.7528	10959840	101.704
10953670	8.12708	10953660	2.9241	10953670	0			10960227	35.6439	10959855	67.8025
10953680	8.12708	10953670	1.31665	10953680	0			10960228	36.535	10959865	101.704
10953690	11.821	10953680	0	10953690	1.39409			10960232	32.9707	10959870	146.906
10953700	21.2447	10953690	0	10953700	4.0056			10960233	32.0796	10959875	135.605
10953710	24.7579	10953700	0	10953710	5.22302			10960238	30.2974	10959880	124.305
10953720	28.0904	10953710	0	10953720	5.22302			10960240	27.6241	10959890	146.906
10953730	33.6394	10953720	0	10953730	5.22302			10960241	26.733	10959895	124.305
10953740	37.3375	10953730	0	10953740	6.61711			10960242	25.8419	10959900	146.906
10953750	41.0355	10953740	0	10953750	9.22862			10960255	26.733	10959910	158.206
10953760	41.0355	10953750	0	10953760	11.6635			10960258	24.0597	10959920	124.305
10953770	48.4274	10953760	0	10953770	15.547			10960259	25.8419	10959925	79.103
10953780	53.9724	10953770	0	10953780	16.8191			10960260	26.733	10959930	67.8025
10953790	50.0895	10953780	0	10953790	14.2075			10960262	27.6241	10959935	56.5021
10953800	59.1518	10953790	0	10953800	14.4388			10960265	26.733	10959940	67.8025
10953810	72.2776	10953800	0	10953810	15.8875			10960266	25.8419	10959945	79.103
10953820	78.3688	10953810	0	10953820	17.105			10960268	24.9508	10959950	101.704
10953830	84.2752	10953820	0	10953830	16.9283			10960269	25.8419	10959955	90.4034
10953840	86.118	10953830	0	10953840	15.7655			10960272	27.6241	10959960	113.004
10953850	86.118	10953840	0	10953850	14.7794			10960275	26.733	10959965	135.605
10953860	78.7261	10953850	0	10953860	10.8958			10960277	27.6241	10959980	146.906
10953870	69.4872	10953860	0	10953870	8.22968			10960279	26.733	10959990	169.506
10953880	65.7975	10953870	0	10953880	9.67838			10960282	29.4063	10959995	192.107
10953890	51.0095	10953880	0	10953890	10.8958			10960283	32.9707	10960000	169.506
10953900	34.1898	10953890	0	10953900	12.1132			10960285	36.535	10960005	237.309
10953910	26.2516	10953900	0	10953910	12.3445			10960286	35.6439	10960010	226.008
10953920	26.0709	10953910	0	10953920	13.7386			10960291	37.4261	10960020	203.408
10953930	33.6477	10953920	0	10953930	16.3501			10960292	40.9905	10960025	214.708
10953940	45.2838	10953930	0	10953940	17.5675			10960295	41.8816	10960030	271.21
10953950	76.1493	10953940	0	10953950	21.6278			10960297	42.7727	10960045	248.609
10953960	106.834	10953950	0	10953960	25.688			10960301	43.6638	10960050	214.708
10953970	120.51	10953960	0	10953970	25.4567			10960303	44.5549	10960055	203.408
10953980	133.817	10953970	0.237538	10953980	24.2393			10960308	45.446	10960060	113.004
10953990	141.57	10953980	2.1178	10953990	25.6334			10960309	46.3371	10960065	158.206
10954000	141.932	10953990	1.88026	10954000	28.2449			10960319	50.7926	10960085	113.004
10954010	136.391	10954000	1.29636	10954010	31.3736			10960321	54.357	10960090	101.704
10954020	132.89	10954010	1.29636	10954020	34.2164			10960324	56.1392	10960095	113.004
10954030	132.537	10954020	0	10954030	35.3792			10960328	57.0303	10960105	124.305
10954040	109.252	10954030	0	10954040	32.5364			10960329	56.1392	10960120	90.4034
10954050	84.297	10954040	0	10954050	29.9249			10960335	57.0303	10960125	79.103
10954060	74.4995	10954050	0	10954060	34.0397			10960339	60.5947	10960130	67.8025
10954070	67.0994	10954060	0	10954070	37.692			10960341	61.4858	10960135	56.5021
10954080	65.0635	10954070	0	10954080	36.0666			10960342	63.268	10960140	45.2017
10954090	66.5408	10954080	0	10954090	34.4412			10960344	64.1591	10960145	56.5021
10954100	76.1535	10954090	0	10954100	31.1358			10960346	65.9413	10960155	67.8025
10954110	97.5829	10954100	0	10954110	25.4503			10960347	64.1591	10960160	101.704
10954120	109.576	10954110	0	10954120	25.7362			10960349	63.268	10960175	113.004
10954130	109.757	10954120	0	10954130	29.851			10960352	66.8324	10960195	124.305
10954140	127.304	10954130	0	10954140	31.0138			10960355	65.9413	10960200	146.906
10954150	142.815	10954140	0	10954150	28.4697			10960356	66.8324	10960205	169.506
10954160	138.751	10954150	0	10954160	26.1569			10960358	65.9413	10960210	158.206
10954170	138.574	10954160	0	10954170	26.5649			10960365	65.0502	10960215	124.305
10954180	140.43	10954170	0	10954180	28.2449			10960370	62.3769	10960255	90.4034
10954190	136.354	10954180	0	10954190	29.6936			10960372	61.4858	10960260	67.8025
10954200	114.727	10954190	0	10954200	31.1423			10960373	60.5947	10960265	90.4034
10954210	93.3017	10954200	0	10954210	30.911			10960376	61.4858	10960270	101.704
10954220	98.8425	10954210	0	10954220	29.4077			10960377	62.3769	10960285	79.103
10954230	88.8644	10954220	0	10954230	29.5843			10960380	64.1591	10960290	67.8025
10954240	73.5343	10954230	0	10954240	29.639			10960382	65.0502	10960305	56.5021
10954250	81.4766	10954240	0	10954250	29.5169			10960383	62.3769	10960315	45.2017
10954260	87.3871	10954250	0	10954260	29.2856			10960385	63.268	10960320	22.6008
10954270	87.5719	10954260	0	10954270	26.5649			10960386	62.3769	10960325	0
10954280	80.0034	10954270	0	10954280	22.6813			10960389	61.4858	10960340	45.2017
10954290	74.4667	10954280	0	10954290	20.0152			10960394	62.3769	10960350	67.8025
10954300	78.3454	10954290	0	10954300	17.3491			10960395	61.4858	10960365	101.704
10954310	70.5879	10954300	0	10954310	15.955			10960396	60.5947	10960390	113.004
10954320	62.8346	10954310	0	10954320	14.3842			10960398	59.7036	10960395	67.8025
10954330	64.6857	10954320	0	10954330	11.5414			10960401	57.9214	10960415	79.103
10954340	68.7492	10954330	0	10954340	8.87529			10960402	55.2481	10960420	45.2017
10954350	72.9934	10954340	0	10954350	7.65787			10960403	53.4659	10960425	56.5021
10954360	76.8681	10954350	0	10954360	9.05195			10960404	50.7926	10960445	45.2017
10954370	82.413	10954360	0	10954370	11.8401			10960409	51.6837	10960455	56.5021
10954380	96.0892	10954370	0	10954380	16.077			10960410	50.7926	10960460	45.2017
10954390	106.248	10954380	0	10954390	21.5859			10960411	51.6837	10960470	33.9013
10954400	111.974	10954390	0	10954400	24.4287			10960413	52.5748	10960475	45.2017
10954410	119.546	10954400	0	10954410	25.8228			10960414	56.1392	10960480	33.9013
10954420	133.046	10954410	0	10954420	27.0403			10960417	57.0303	10960495	67.8025
10954430	146.554	10954420	0	10954430	28.4343			10960418	55.2481	10960500	90.4034
[truncated: 637 more rows]

## Sheet: Figure 3b
Col-ChP × Col	Col-ChP × Col-ΨChP	Col-ChP × Ler
0.269139	0.28245	0.477033
0.305694	0.267962	0.449105
0.317511	0.302572	0.420509
0.299807	0.323276	0.46004
0.285624	0.195312	0.476346
0.286434	0.182582	0.477799
0.26712	0.209446	0.597557
0.306902	0.254179
	0.275953
	0.233597
	0.232648

## Sheet: Figure 3d
ChP crossover frequency (cM)
Col-ChP × Col	Col-ChP × Ler	Col-ChP × An	Col-ChP × Eri	Col-ChP × C24	Col-ChP × Kyo	Col-ChP × Sha	Col-ChP × Cvi
0.173799	0.477033	0.40464	0.357461	0.245756	0.45346	0.480738	0.254018
0.287003	0.449105	0.406111	0.404333	0.287113	0.543361	0.535563	0.377133
0.234364	0.420509	0.462533	0.503202	0.163054	0.658096	0.34847	0.365451
0.198697	0.46004	0.371333	0.466291	0.223677	0.659801	0.39468	0.373483
0.231206	0.476346		0.543994		0.482327	0.475607
	0.477799				0.494673
	0.597557
SNP density (SNPs/kb)
Col-ChP × Col	Col-ChP × Ler	Col-ChP × An	Col-ChP × Eri	Col-ChP × C24	Col-ChP × Kyo	Col-ChP × Sha	Col-ChP × Cvi
0	14.9208	9.49163	11.8456	13.554	12.2252	13.4781	15.0727

## Sheet: Figure 4a, 4f
All Col/Ler SNPs in ChP	All Col/C24 SNPs in ChP	Indels Col/Ler SNPs in ChP	Indels Col/C24 SNPs in ChP	SNP-SNP sections used for CO plotting	Col-ChP × Ler cM/Mb	Col-ChP × C24 cM/Mb	Col-ChP × LerΔ#24 cM/Mb
10934456	10936638	10936645	10936693	10934456	0	0	0
10935846	10936647	10936691	10936802	1.09345e+07	0	0	0
10936812	10936734	10936693	10936874	10935846	0	0	0
10937042	10936747	10936761	10937162	1.09358e+07	0	0	0
10937115	10936761	10936874	10937283	10936812	0	0	0
10937117	10936769	10936879	10938893	1.09368e+07	6.51605	0	0
10938607	10936910	10936899	10938896	10937115	6.51605	0	0
10938655	10936935	10936903	10939527	1.09371e+07	5.2932	2.61167	3.05513
10938664	10936937	10936987	10940061	10938607	5.2932	2.61167	3.05513
10938665	10937050	10937139	10940270	1.09386e+07	17.787	23.4031	0
10938718	10937092	10937287	10941416	10938718	17.787	23.4031	0
10938897	10937115	10938478	10941604	1.09387e+07	16.5219	10.8692	11.4433
10938929	10937218	10938492	10941621	10938957	16.5219	10.8692	11.4433
10938947	10937226	10938624	10941729	1.0939e+07	6.22827	0	2.87587
10938950	10937275	10938634	10942521	10939274	6.22827	0	2.87587
10938957	10937292	10938985	10944197	1.09393e+07	31.8445	0	19.6054
10939274	10938418	10938996	10946825	10939460	31.8445	0	19.6054
10939460	10938485	10939029	10947121	1.09395e+07	67.6924	59.3769	26.0472
10939474	10938507	10939041	10947201	10939635	67.6924	59.3769	26.0472
10939475	10938508	10939076	10948156	1.09396e+07	43.2342	66.3656	43.2535
10939483	10938512	10939145	10948342	10939909	43.2342	66.3656	43.2535
10939494	10938531	10939185	10948762	1.09399e+07	44.0706	31.8919	30.524
10939501	10938541	10939205	10949175	10940357	44.0706	31.8919	30.524
10939502	10938547	10939215	10950285	1.09404e+07	25.421	52.9582	25.4323
10939544	10938718	10939256	10952007	10940823	25.421	52.9582	25.4323
10939565	10938728	10939527	10952857	1.09408e+07	16.5565	10.892	15.2897
10939589	10938929	10940274	10952954	10941300	16.5565	10.892	15.2897
10939635	10938947	10941604	10954327	1.09413e+07	13.4769	13.299	18.6686
10939909	10938950	10941624	10954765	10941593	13.4769	13.299	18.6686
10940357	10938957	10941633	10955243	1.09416e+07	45.9154	40.275	14.1341
10940823	10938969	10941729	10955768	10941722	45.9154	40.275	14.1341
10941300	10938976	10941921	10956462	1.09417e+07	32.0383	26.3463	40.6822
10941384	10939474	10942494	10956799	10942215	32.0383	26.3463	40.6822
10941385	10939475	10944276	10957409	1.09422e+07	20.6739	0	19.0922
10941593	10939483	10944281	10960547	10942406	20.6739	0	19.0922
10941722	10939494	10944341	10936691	1.09424e+07	16.317	0	7.5343
10942215	10939501	10944680	10936821	10942527	16.317	0	7.5343
10942406	10939502	10944773	10937139	1.09425e+07	18.2811	12.0266	8.44121
10942412	10939529	10944911	10937177	10942635	18.2811	12.0266	8.44121
10942442	10939544	10945170	10938446	1.09426e+07	27.6135	0	6.37518
10942527	10939565	10946026	10938467	10942778	27.6135	0	6.37518
10942565	10939589	10946826	10938478	1.09428e+07	0	0	0
10942635	10939635	10947034	10938492	10942901	0	0	0
10942655	10939774	10947210	10938985	1.09429e+07	14.2553	18.7562	3.29116
10942778	10939826	10948149	10939813	10943178	14.2553	18.7562	3.29116
10942901	10939851	10948214	10944773	1.09432e+07	25.8328	24.2779	17.0402
10942947	10939909	10949175	10945170	10943713	25.8328	24.2779	17.0402
10942954	10939934	10950285	10946382	1.09437e+07	0	0	28.4891
10942957	10940058	10950323	10947585	10943873	0	0	28.4891
10943088	10940080	10950324	10947589	1.09439e+07	25.7525	16.9418	11.8911
10943131	10940135	10950332	10950322	10944103	25.7525	16.9418	11.8911
10943178	10940161	10950493	10950323	1.09441e+07	0	18.8242	4.40411
10943713	10940207	10950745	10950324	10944310	0	18.8242	4.40411
10943731	10940223	10950957	10953417	1.09443e+07	8.73611	0	0
10943783	10940239	10951356	10954245	10944536	8.73611	0	0
10943806	10940357	10951507	10954722	1.09445e+07	0	4.11035	0
10943873	10940508	10952007	10956419	10944852	0	4.11035	0
10944103	10940955	10952857	10958404	1.09449e+07	0	0	0
10944140	10941069	10952954	10959053	10945005	0	0	0
10944156	10941300	10953417	10960267	1.0945e+07	3.14389	2.06826	1.45167
10944185	10941593	10954245	10960406	10945633	3.14389	2.06826	1.45167
10944235	10941722	10954768	10960414	1.09456e+07	0	0	0
10944247	10942527	10955242	10960416	10945873	0	0	0
10944260	10942565	10955768	10960420	1.09459e+07	0	0	0
10944265	10942633	10956462		10946376	0	0	0
10944277	10942676	10956794		1.09464e+07	0	0	0
10944300	10942926	10956800		10946517	0	0	0
10944310	10942947	10957221		1.09465e+07	0	0	0
10944315	10943178	10957223		10946762	0	0	0
10944344	10943366	10957227		1.09468e+07	0	0	0
10944391	10943783	10957231		10946865	0	0	0
10944394	10943806	10957405		1.09469e+07	0	0	0
10944476	10943977	10958404		10947012	0	0	0
10944482	10943979	10959053		1.0947e+07	0	0	0
10944536	10944104	10959793		10947145	0	0	0
10944537	10944183	10960077		1.09471e+07	0	0	0
10944564	10945170	10960101		10947393	0	0	0
10944852	10945201			1.09474e+07	0	0	0
10945005	10945520			10947549	0	0	0
10945633	10945633			1.09475e+07	0	0	0
10945806	10945806			10947704	0	0	0
10945842	10945842			1.09477e+07	0	0	0
10945873	10945873			10947974	0	0	0
10945900	10945898			1.0948e+07	0	0	0
10946376	10945925			10948142	0	0	0
10946517	10946008			1.09481e+07	0	0	0
10946529	10946091			10948274	0	0	0
10946552	10946099			1.09483e+07	0	0	5.17983
10946762	10946197			10948450	0	0	5.17983
10946865	10946235			1.09485e+07	0	0	0
10947012	10946376			10948576	0	0	0
10947049	10946383			1.09486e+07	0	0	0
10947050	10946405			10948841	0	0	0
10947145	10946457			1.09488e+07	17.787	0	0
10947186	10946506			10948952	17.787	0	0
10947393	10946529			1.0949e+07	0	0	8.5201
10947416	10946537			10949059	0	0	8.5201
10947549	10946552			1.09491e+07	0	0	5.33129
10947704	10946706			10949230	0	0	5.33129
10947974	10946762			1.09492e+07	21.6963	0	5.00907
10948142	10946779			10949412	21.6963	0	5.00907
10948186	10946890			1.09494e+07	26.3248	17.3183	8.10356
10948199	10946985			10949637	26.3248	17.3183	8.10356
10948274	10947049			1.09496e+07	59.4687	101.719	52.1728
10948278	10947095			10949969	59.4687	101.719	52.1728
10948450	10947181			1.095e+07	45.65	0	10.5393
10948576	10947210			10950315	45.65	0	10.5393
10948630	10947341			1.09503e+07	0	8.11794	0
10948841	10947393			10950475	0	8.11794	0
10948952	10947416			1.09505e+07	34.7905	0	0
10948977	10947589			10950702	34.7905	0	0
10949059	10947675			1.09507e+07	16.453	0	0
10949065	10947704			10950822	16.453	0	0
10949230	10948071			1.09508e+07	85.8418	3.52954	1.23866
10949412	10948105			10951558	85.8418	3.52954	1.23866
10949637	10948182			1.09516e+07	199.859	0	41.9471
10949969	10948188			10951884	199.859	0	41.9471
10950025	10948286			1.09519e+07	157.599	34.5597	0
10950069	10948322			10952335	157.599	34.5597	0
10950315	10948375			1.09523e+07	106.148	0	19.6054
10950317	10948474			10952521	106.148	0	19.6054
10950341	10948592			1.09525e+07	25.3774	3.339	2.34357
10950372	10948630			10952910	25.3774	3.339	2.34357
10950397	10948640			1.09529e+07	0	0	0
10950436	10948642			10953054	0	0	0
10950475	10948661			1.09531e+07	0	0	0
10950476	10948665			10953234	0	0	0
10950491	10948680			1.09532e+07	8.02586	0	0
10950544	10948690			10953397	8.02586	0	0
10951884	10948702			1.09534e+07	0	0	0
10950555	10948762			10953587	0	0	0
10950579	10948856			1.09536e+07	0	0	0
10950702	10948890			10953715	0	0	0
10950730	10948918			1.09537e+07	0	0	0
10950753	10949065			10953881	0	0	0
10950822	10949076			1.09539e+07	0	0	0
10951558	10949243			10954062	0	0	0
10951884	10949412			1.09541e+07	0	0	0
10952335	10949637			10954221	0	0	0
10952428	10950222			1.09542e+07	0	0	0
10952434	10950285			10954370	0	0	0
10952438	10950341			1.09544e+07	0	0	0
10952447	10950350			10954593	0	0	0
10952521	10950364			1.09546e+07	0	0	0
10952551	10950466			10954809	0	0	0
10952589	10950475			1.09548e+07	0	0	0
10952910	10950476			10955014	0	0	0
10952918	10950478			1.0955e+07	0	0	0
10952976	10950491			10955183	0	0	0
10953054	10950499			1.09552e+07	0	0	0
10953071	10950544			10955366	0	0	0
10953234	10950574			1.09554e+07	0	0	0
10953322	10950580			10955539	0	0	0
10953339	10951913			1.09555e+07	0	0	0
10953358	10952073			10955712	0	0	0
10953397	10952141			1.09557e+07	0	0	0
10953415	10952149			10955939	0	0	0
10953480	10952521			1.09559e+07	0	0	0
10953491	10952551			10956136	0	0	0
10953587	10952581			1.09561e+07	0	0	0
10953594	10952910			10956303	0	0	0
10953595	10952914			1.09563e+07	0	0	0
10953616	10952983			10956452	0	0	0
10953715	10953020			1.09565e+07	0	0	0
10953725	10953029			10956585	0	0	0
10953735	10953054			1.09566e+07	0	0	0
10953775	10953071			10956687	0	0	0
10953881	10953234			1.09567e+07	0	0	0
10953949	10953339			10956896	0	0	0
10953983	10953358			1.09569e+07	0	0	0
10954062	10953385			10957020	0	0	0
10954221	10953397			1.0957e+07	0	16.5461	0
10954225	10953407			10957177	0	16.5461	0
10954236	10953415			1.09572e+07	0	11.3936	0
10954261	10953467			10957291	0	11.3936	0
10954290	10953480			1.09573e+07	11.6139	0	5.36265
10954311	10953587			10957461	11.6139	0	5.36265
10954370	10953590			1.09575e+07	9.31303	6.12675	17.2009
10954396	10953594			10957673	9.31303	6.12675	17.2009
10954593	10953595			1.09577e+07	13.6702	16.7016	13.526
10954648	10953616			10958684	13.6702	16.7016	13.526
10954809	10953653			1.09587e+07	10.3641	3.40911	0
10954906	10953715			10959065	10.3641	3.40911	0
10955014	10953725			1.09591e+07	15.6447	12.3506	10.1134
10955048	10953735			10959696	15.6447	12.3506	10.1134
10955066	10953755			1.09597e+07	10.4188	13.7084	7.21623
10955069	10953775			10960075	10.4188	13.7084	7.21623
10955183	10953878			1.09601e+07	6.26782	2.0617	5.78826
10955196	10953881			10960705	6.26782	2.0617	5.78826
10955213	10953893			1.09607e+07	0	0	0
10955229	10953983			10960795	0	0	0
10955366	10954020
10955539	10954062
10955582	10954072
10955606	10954225
10955712	10954236
10955749	10954241
10955756	10954261
10955801	10954290
10955872	10954311
10955939	10954370
10955972	10954396
10955977	10954550
10956136	10954593
10956150	10954644
10956159	10954648
10956186	10954756
10956219	10954809
10956242	10954906
10956243	10955014
10956303	10955066
10956452	10955069
10956492	10955113
10956524	10955213
10956532	10955229
10956574	10955341
10956585	10955366
10956687	10955539
10956705	10955582
10956759	10955712
10956779	10955749
10956808	10955756
10956812	10955824
10956896	10955872
10956930	10955939
10956939	10955972
10957020	10955977
10957177	10956150
10957222	10956159
10957291	10956242
10957305	10956243
10957413	10956260
10957414	10956303
10957441	10956327
10957461	10956452
10957673	10956492
10958684	10956532
10958738	10956574
10958764	10956687
10958772	10956705
10959065	10956716
10959696	10956731
10960075	10956759
10960125	10956762
10960126	10956779
10960705	10956808
10960795	10956812
	10956896
	10956930
	10956939
	10957291
	10957363
	10957413
	10957541
	10957616
	10957911
	10958042
	10958706
	10958809
	10958902
	10959065
	10959195
	10959525
	10959696
	10960103
	10960256
	10960271
	10960275
	10960277
	10960278
	10960337
	10960472
	10960705

## Sheet: Figure 4b
Number	Sample	Start1	End1	Geno1	Start2	End2	Geno2
1	20	10936449	10939529	CC	10939544	10960705	CL
2	151	10936162	10939589	CC	10939635	10960705	CL
3	63	10936449	10939635	CC	10940223	10960705	CL
4	31	10936134	10939774	CC	10939826	10960705	CL
5	42	10936255	10939851	CC	10939909	10960705	CL
6	201	10936162	10939851	CC	10939909	10960705	CL
7	62	10936211	10941722	CC	10942527	10960705	CL
8	126	10936134	10941722	CC	10942527	10960705	CL
9	155	10936134	10941722	CC	10942527	10960705	CL
10	173	10936134	10941722	CC	10942527	10960705	CL
11	166	10936134	10949637	CC	10950222	10960705	CL
12	58	10936134	10950580	CC	10951913	10960705	CL
13	163	10936134	10958042	CC	10958706	10960705	CL
14	167	10936134	10958042	CC	10958706	10960705	CL
15	21	10936134	10959195	CC	10959525	10960705	CL
16	103	10936162	10938418	CL	10938485	10960705	LL
17	8	10936162	10938547	CL	10938718	10960705	CC
18	43	10936162	10939544	CL	10939565	10960705	CC
19	175	10936162	10939565	CL	10939589	10960705	LL
20	74	10936134	10939635	CL	10939774	10960705	LL
21	95	10936449	10939635	CL	10940080	10960705	LL
22	76	10936162	10939774	CL	10939826	10960705	LL
23	147	10936134	10939851	CL	10939909	10960705	LL
24	179	10936134	10939909	CL	10939934	10960705	LL
25	186	10936449	10940161	CL	10940207	10960705	LL
26	85	10936449	10940239	CL	10940357	10960705	LL
27	138	10936162	10940239	CL	10940357	10960705	LL
28	139	10936162	10940239	CL	10940357	10960705	LL
29	177	10936134	10940239	CL	10940357	10960705	LL
30	9	10936162	10940357	CL	10940508	10960705	LL
31	187	10936449	10940357	CL	10940508	10960705	LL
32	64	10936449	10940508	CL	10940955	10960705	CC
33	11	10936449	10940508	CL	10940955	10960705	LL
34	15	10936134	10940508	CL	10940955	10960705	LL
35	39	10936255	10940508	CL	10940955	10960705	LL
36	46	10936349	10940508	CL	10940955	10960705	LL
37	94	10936935	10940508	CL	10940955	10960705	LL
38	111	10936449	10940508	CL	10940955	10960705	LL
39	141	10936134	10940508	CL	10940955	10960705	LL
40	157	10936134	10940508	CL	10940955	10960705	LL
41	158	10936134	10940508	CL	10940955	10960705	LL
42	168	10936134	10940508	CL	10940955	10960705	LL
43	209	10936935	10940508	CL	10940955	10960705	LL
44	75	10936134	10940955	CL	10941069	10960705	LL
45	83	10936134	10940955	CL	10941069	10960705	LL
46	185	10936475	10941069	CL	10941300	10960705	LL
47	33	10936339	10941593	CL	10941605	10960705	CC
48	102	10936162	10941593	CL	10941722	10960705	LL
49	176	10936134	10941605	CL	10941722	10960705	LL
50	77	10936134	10941722	CL	10942527	10960705	LL
51	79	10936449	10941722	CL	10942527	10960705	LL
52	117	10936134	10941722	CL	10942527	10960705	LL
53	182	10936134	10941722	CL	10942527	10960705	LL
54	110	10936134	10942527	CL	10942565	10960705	LL
55	178	10936134	10942947	CL	10943178	10960705	CC
56	45	10936134	10943178	CL	10943366	10960705	CC
57	118	10936134	10943178	CL	10943366	10960705	LL
58	208	10936134	10943178	CL	10943366	10960705	LL
59	19	10936449	10943366	CL	10943783	10960705	CC
60	12	10936134	10943366	CL	10943783	10960705	LL
61	18	10936134	10943366	CL	10943783	10960705	LL
62	35	10936134	10943366	CL	10943783	10960705	LL
63	89	10936134	10943979	CL	10944104	10960705	LL
64	124	10936134	10943979	CL	10944104	10960705	LL
65	57	10936475	10944104	CL	10946197	10960705	CC
66	59	10936134	10944104	CL	10944183	10960705	LL
67	152	10936134	10944104	CL	10944183	10960705	LL
68	195	10936449	10944104	CL	10944183	10960705	LL
69	149	10936134	10944183	CL	10945201	10960705	LL
70	17	10936162	10949412	CL	10949637	10960705	LL
71	140	10936134	10949412	CL	10949637	10960705	LL
72	44	10936255	10949637	CL	10950222	10960705	CC
73	174	10936134	10949637	CL	10950222	10960705	CC
74	10	10936162	10949637	CL	10950222	10960705	LL
75	14	10936134	10949637	CL	10950222	10960705	LL
76	73	10936449	10949637	CL	10950222	10960705	LL
77	125	10936134	10949637	CL	10950222	10960705	LL
78	137	10936449	10949637	CL	10950222	10960705	LL
79	153	10936134	10949637	CL	10950222	10960705	LL
80	206	10936134	10949637	CL	10950222	10960705	LL
81	119	10936449	10950222	CL	10950544	10960705	LL
82	164	10936134	10950580	CL	10951913	10960705	LL
83	47	10936134	10951913	CL	10952073	10960705	LL
84	30	10936134	10952073	CL	10952141	10960705	CC
85	36	10936134	10952073	CL	10952141	10960705	CC
86	169	10936570	10952149	CL	10952521	10960705	LL
87	203	10936935	10952149	CL	10952521	10960705	LL
88	27	10936339	10952581	CL	10952910	10960705	LL
89	80	10936449	10956939	CL	10957413	10960705	CC
90	84	10936449	10956939	CL	10957541	10960705	LL
91	116	10936134	10957413	CL	10957541	10960705	LL
92	104	10936134	10957616	CL	10957911	10960705	LL
93	120	10936134	10957911	CL	10958042	10960705	LL
94	16	10936162	10958042	CL	10958706	10960705	LL
95	81	10936570	10958042	CL	10958706	10960705	LL
96	189	10936134	10958042	CL	10958706	10960705	LL
97	90	10936935	10959696	CL	10960103	10960705	LL
98	65	10936935	10937275	LL	10940508	10960705	CL
99	97	10936570	10937275	LL	10939474	10960705	CL
100	136	10936570	10938418	LL	10938485	10960705	CL
101	159	10936162	10938547	LL	10938718	10960705	CL
102	115	10936162	10938728	LL	10938929	10960705	CL
103	53	10936570	10939565	LL	10939589	10960705	CL
104	122	10936570	10939565	LL	10939589	10960705	CL
105	28	10936570	10939589	LL	10939635	10960705	CL
106	54	10936570	10939589	LL	10939635	10960705	CL
107	4	10936162	10939635	LL	10939774	10960705	CL
108	5	10936162	10939635	LL	10939774	10960705	CL
109	131	10936570	10939635	LL	10939934	10960705	CL
110	144	10936570	10939635	LL	10939934	10960705	CL
111	56	10936570	10939826	LL	10939851	10960705	CL
112	7	10936162	10939851	LL	10939909	10960705	CL
113	66	10936162	10939851	LL	10939909	10960705	CL
114	29	10936162	10939934	LL	10940080	10960705	CL
115	34	10936570	10939934	LL	10940058	10960705	CL
116	204	10936162	10939934	LL	10940080	10960705	CL
117	191	10936570	10940207	LL	10940223	10960705	CL
118	50	10936935	10940508	LL	10940955	10960705	CL
119	109	10936134	10940508	LL	10940955	10960705	CL
120	130	10936162	10940508	LL	10940955	10960705	CL
121	165	10936162	10940508	LL	10940955	10960705	CL
122	183	10936570	10940508	LL	10940955	10960705	CL
123	205	10936935	10941069	LL	10941300	10960705	CL
124	92	10936570	10941300	LL	10941593	10960705	CL
125	145	10936162	10941300	LL	10941593	10960705	CL
126	161	10936570	10941300	LL	10941593	10960705	CL
127	93	10936638	10941605	LL	10941722	10960705	CL
128	134	10936638	10941722	LL	10942527	10960705	CL
129	197	10936162	10941722	LL	10942527	10960705	CL
130	41	10936570	10942947	LL	10943178	10960705	CL
131	133	10936162	10942947	LL	10943178	10960705	CL
132	184	10936162	10942947	LL	10943178	10960705	CL
133	196	10936162	10943178	LL	10943366	10960705	CL
134	160	10936134	10943366	LL	10943783	10960705	CL
135	170	10936570	10943366	LL	10943783	10960705	CL
136	114	10936162	10943979	LL	10944104	10960705	CL
137	193	10936570	10949412	LL	10949637	10960705	CL
138	1	10936570	10949637	LL	10950222	10960705	CL
139	3	10936162	10949637	LL	10950222	10960705	CL
140	22	10936162	10949637	LL	10950222	10960705	CL
141	24	10936162	10949637	LL	10950222	10960705	CL
142	37	10936162	10949637	LL	10950222	10960705	CL
143	68	10936162	10949637	LL	10950222	10960705	CL
144	72	10936570	10949637	LL	10950222	10960705	CL
145	87	10936638	10949637	LL	10950222	10960705	CL
146	100	10936162	10949637	LL	10950222	10960705	CL
147	105	10936570	10949637	LL	10950222	10960705	CL
148	107	10936570	10949637	LL	10950222	10960705	CL
149	112	10936162	10949637	LL	10950222	10960705	CL
150	135	10936638	10949637	LL	10950222	10960705	CL
151	142	10936570	10949637	LL	10950222	10960705	CL
152	143	10936570	10949637	LL	10950222	10960705	CL
153	192	10936570	10949637	LL	10950222	10960705	CL
154	86	10936162	10951913	LL	10952073	10960705	CL
155	88	10936570	10952073	LL	10952141	10960705	CL
156	32	10936162	10952149	LL	10952521	10960705	CL
157	61	10936570	10952149	LL	10952521	10960705	CL
158	127	10936638	10952149	LL	10952521	10960705	CL
159	132	10936162	10952149	LL	10952521	10960705	CL
160	194	10936570	10952149	LL	10952521	10960705	CL
161	128	10936570	10956939	LL	10957413	10960705	CL
162	98	10936570	10957616	LL	10957911	10960705	CL
163	101	10936162	10957616	LL	10957911	10960705	CL
164	113	10936570	10957616	LL	10957911	10960705	CL
165	23	10936162	10957911	LL	10958042	10960705	CL
166	40	10936570	10958042	LL	10958706	10960705	CL
167	49	10936935	10958042	LL	10958706	10960705	CL
168	69	10936162	10958706	LL	10958809	10960705	CL
169	71	10936570	10959065	LL	10959195	10960705	CL
170	2	10936162	10959195	LL	10959525	10960705	CL
171	55	10936638	10959195	LL	10959525	10960705	CL
172	106	10936570	10959195	LL	10959525	10960705	CL
173	123	10936570	10959525	LL	10959696	10960705	CL
174	60	10936570	10959696	LL	10960103	10960705	CL
175	99	10936570	10959696	LL	10960103	10960705	CL
176	121	10936570	10959696	LL	10960103	10960705	CL
177	6	10936162	10960103	LL	10960256	10960705	CL

## Sheet: Figure 4c
	Aro	Coco	Nala		Percent activity esti-mated by seed-typing	Aro	Coco	Nala	Total ChP			ChP CO rate measured from seeds-scoring			Hotspot size (bp)
msh2 Col-ChP × Ler	5.60489	27.1074	7.58681		msh2 Col-ChP × Ler	24.5989	62.5668	12.8342	100		msh2 Col-ChP × Ler	0.200987		Aro	8821
Col-ChP × Ler	17.1519	62.2242	11.7103		Col-ChP × Ler	31.5353	60.166	8.29876	100		Col-ChP × Ler	0.47977		Coco	4639
Col-ChP × C24	15.2527	12.3895	11.1415		Col-ChP × C24	58.5227	25	16.4773	100		Col-ChP × C24	0.2299		Nala	3400
Col-ChP × LerΔ#24	13.1467	9.79935	9.27738		Col-ChP × LerΔ#24	60.0962	23.5577	16.3462	100		Col-ChP × LerΔ#24	0.19297
Col-ChP × Ler	13.7141	49.7527	9.36319								Col-ChP × Ler	0.38361

[truncated: 21 more sheets: Figure 4e, Figure 4g, Figure 5a, Figure 5b, Figure 5c, Figure 5d, Figure 5e, Figure 6a, Figure 6b, Figure 6c, Figure 6d, Figure 6e, Figure 7, Figure 8c, Figure 8d, Figure 8e, Supplementary Figure 5, Supplementary Figure 7a, Supplementary Figure 7b, Supplementary Figure 9a …]
